# Supplementary material for: A phenome-wide bidirectional Mendelian randomization analysis of atrial fibrillation
Source: Int J Epidemiol. 2022 Mar 15;51(4):1153–66. doi: 10.1093/ije/dyac041 (PMC9365635; doi:10.1093/ije/dyac041)
Supplement: dyac041_Supplementary_Data [file dyac041_supplementary_data.zip]

Archive with 3 entries (2 files):
- dyac041_Supplementary_Data/
- dyac041_Supplementary_Data/ije-2021-02-0287-File010.xlsx
- dyac041_Supplementary_Data/ije-2021-02-0287-File011.pdf
