# Supplementary material for: A phenome-wide bidirectional Mendelian randomization analysis of atrial fibrillation
Source: Int J Epidemiol. 2022 Mar 15;51(4):1153–66. doi: 10.1093/ije/dyac041 (PMC9365635; doi:10.1093/ije/dyac041)
Supplement: dyac041_Supplementary_Data [file dyac041_supplementary_data.zip › dyac041_Supplementary_Data/ije-2021-02-0287-File010.xlsx]

## Sheet: Table S1
Table S1. MR estimates from exposures to atrial fibrillation.
(column 'marker': genetic variants with steiger filtering were marked with 'steiger', otherwise marked with 'or')
exposure	outcome	method	nsnp	b	se	pval	marker
#Arthrosis || id:ukb-d-M13_ARTHROSIS	Atrial fibrillation || id:ebi-a-GCST006414	Inverse variance weighted	8	-0.257989	0.726184	0.722389	or
#Arthrosis || id:ukb-d-M13_ARTHROSIS	Atrial fibrillation || id:ebi-a-GCST006414	MR Egger	8	7.95225	7.02401	0.300778	or
#Arthrosis || id:ukb-d-M13_ARTHROSIS	Atrial fibrillation || id:ebi-a-GCST006414	Simple mode	8	-0.55832	1.3899	0.699887	or
#Arthrosis || id:ukb-d-M13_ARTHROSIS	Atrial fibrillation || id:ebi-a-GCST006414	Weighted median	8	-0.188396	0.906587	0.835379	or
#Arthrosis || id:ukb-d-M13_ARTHROSIS	Atrial fibrillation || id:ebi-a-GCST006414	Weighted mode	8	-0.161559	1.16325	0.893451	or
#Polyarthropathies || id:ukb-d-M13_POLYARTHROPATHIES	Atrial fibrillation || id:ebi-a-GCST006414	Inverse variance weighted	3	-0.158712	2.57596	0.950871	or
#Polyarthropathies || id:ukb-d-M13_POLYARTHROPATHIES	Atrial fibrillation || id:ebi-a-GCST006414	MR Egger	3	-3.55891	8.71484	0.75318	or
#Polyarthropathies || id:ukb-d-M13_POLYARTHROPATHIES	Atrial fibrillation || id:ebi-a-GCST006414	Simple mode	3	3.01443	21.9975	0.903553	or
#Polyarthropathies || id:ukb-d-M13_POLYARTHROPATHIES	Atrial fibrillation || id:ebi-a-GCST006414	Weighted median	3	-0.478223	19.4663	0.980401	or
#Polyarthropathies || id:ukb-d-M13_POLYARTHROPATHIES	Atrial fibrillation || id:ebi-a-GCST006414	Weighted mode	3	-2.75748	19.6305	0.90116	or
#Spondylopathies || id:ukb-d-M13_SPONDYLOPATHY	Atrial fibrillation || id:ebi-a-GCST006414	Wald ratio	1	-0.11257	4.72795	0.981005	or
1,5-anhydroglucitol (1,5-AG) || id:met-a-419	Atrial fibrillation || id:ebi-a-GCST006414	Inverse variance weighted	3	0.310138	0.193091	0.108235	or
1,5-anhydroglucitol (1,5-AG) || id:met-a-419	Atrial fibrillation || id:ebi-a-GCST006414	Inverse variance weighted	3	0.310138	0.193091	0.108235	steiger
1,5-anhydroglucitol (1,5-AG) || id:met-a-419	Atrial fibrillation || id:ebi-a-GCST006414	MR Egger	3	1.06643	0.485501	0.271974	or
1,5-anhydroglucitol (1,5-AG) || id:met-a-419	Atrial fibrillation || id:ebi-a-GCST006414	Simple mode	3	0.39607	0.234675	0.233515	or
1,5-anhydroglucitol (1,5-AG) || id:met-a-419	Atrial fibrillation || id:ebi-a-GCST006414	Weighted median	3	0.400172	0.17665	0.0234921	or
1,5-anhydroglucitol (1,5-AG) || id:met-a-419	Atrial fibrillation || id:ebi-a-GCST006414	Weighted mode	3	0.421927	0.195182	0.16317	or
1,6-anhydroglucose || id:met-a-422	Atrial fibrillation || id:ebi-a-GCST006414	Wald ratio	1	-0.0619835	0.18595	0.738883	or
1-arachidonoylglycerophosphocholine* || id:met-a-558	Atrial fibrillation || id:ebi-a-GCST006414	Inverse variance weighted	3	0.126233	0.175925	0.473043	or
1-arachidonoylglycerophosphocholine* || id:met-a-558	Atrial fibrillation || id:ebi-a-GCST006414	Inverse variance weighted	3	0.126233	0.175925	0.473043	steiger
1-arachidonoylglycerophosphocholine* || id:met-a-558	Atrial fibrillation || id:ebi-a-GCST006414	MR Egger	3	0.524844	0.221139	0.253863	or
1-arachidonoylglycerophosphocholine* || id:met-a-558	Atrial fibrillation || id:ebi-a-GCST006414	Simple mode	3	-0.476758	0.45492	0.404612	or
1-arachidonoylglycerophosphocholine* || id:met-a-558	Atrial fibrillation || id:ebi-a-GCST006414	Weighted median	3	0.126694	0.115152	0.27123	or
1-arachidonoylglycerophosphocholine* || id:met-a-558	Atrial fibrillation || id:ebi-a-GCST006414	Weighted mode	3	0.227837	0.121406	0.201376	or
1-arachidonoylglycerophosphoethanolamine* || id:met-a-682	Atrial fibrillation || id:ebi-a-GCST006414	Inverse variance weighted	3	0.0989077	0.365883	0.786909	or
1-arachidonoylglycerophosphoethanolamine* || id:met-a-682	Atrial fibrillation || id:ebi-a-GCST006414	Inverse variance weighted	3	0.0989077	0.365883	0.786909	steiger
1-arachidonoylglycerophosphoethanolamine* || id:met-a-682	Atrial fibrillation || id:ebi-a-GCST006414	MR Egger	3	-0.142799	1.81098	0.949905	or
1-arachidonoylglycerophosphoethanolamine* || id:met-a-682	Atrial fibrillation || id:ebi-a-GCST006414	Simple mode	3	0.47173	0.249309	0.199006	or
1-arachidonoylglycerophosphoethanolamine* || id:met-a-682	Atrial fibrillation || id:ebi-a-GCST006414	Weighted median	3	0.207066	0.192094	0.281062	or
1-arachidonoylglycerophosphoethanolamine* || id:met-a-682	Atrial fibrillation || id:ebi-a-GCST006414	Weighted mode	3	0.382701	0.216	0.218445	or
1-arachidonoylglycerophosphoinositol* || id:met-a-634	Atrial fibrillation || id:ebi-a-GCST006414	Inverse variance weighted	3	0.060421	0.319435	0.849976	or
1-arachidonoylglycerophosphoinositol* || id:met-a-634	Atrial fibrillation || id:ebi-a-GCST006414	Inverse variance weighted	3	0.060421	0.319435	0.849976	steiger
1-arachidonoylglycerophosphoinositol* || id:met-a-634	Atrial fibrillation || id:ebi-a-GCST006414	MR Egger	3	-1.49964	0.614953	0.247743	or
1-arachidonoylglycerophosphoinositol* || id:met-a-634	Atrial fibrillation || id:ebi-a-GCST006414	Simple mode	3	0.589866	0.347292	0.231517	or
1-arachidonoylglycerophosphoinositol* || id:met-a-634	Atrial fibrillation || id:ebi-a-GCST006414	Weighted median	3	0.0744145	0.193317	0.700285	or
1-arachidonoylglycerophosphoinositol* || id:met-a-634	Atrial fibrillation || id:ebi-a-GCST006414	Weighted mode	3	-0.366068	0.253434	0.285459	or
1-eicosadienoylglycerophosphocholine* || id:met-a-607	Atrial fibrillation || id:ebi-a-GCST006414	Wald ratio	1	-0.571429	0.344828	0.0974906	or
1-eicosatrienoylglycerophosphocholine* || id:met-a-602	Atrial fibrillation || id:ebi-a-GCST006414	Inverse variance weighted	2	-0.400604	0.188904	0.0339491	or
1-eicosatrienoylglycerophosphocholine* || id:met-a-602	Atrial fibrillation || id:ebi-a-GCST006414	Inverse variance weighted	2	-0.400604	0.188904	0.0339491	steiger
1-linoleoylglycerophosphoethanolamine* || id:met-a-497	Atrial fibrillation || id:ebi-a-GCST006414	Inverse variance weighted	2	-0.23627	0.140399	0.0924053	or
1-linoleoylglycerophosphoethanolamine* || id:met-a-497	Atrial fibrillation || id:ebi-a-GCST006414	Inverse variance weighted	2	-0.23627	0.140399	0.0924053	steiger
1-oleoylglycerol (1-monoolein) || id:met-a-424	Atrial fibrillation || id:ebi-a-GCST006414	Wald ratio	1	0.00677201	0.216704	0.97507	or
1-oleoylglycerophosphoethanolamine || id:met-a-706	Atrial fibrillation || id:ebi-a-GCST006414	Wald ratio	1	-0.0150376	0.304511	0.960614	or
1-palmitoleoylglycerophosphocholine* || id:met-a-559	Atrial fibrillation || id:ebi-a-GCST006414	Wald ratio	1	0.689781	0.328467	0.0357288	or
1-palmitoylglycerophosphoethanolamine || id:met-a-707	Atrial fibrillation || id:ebi-a-GCST006414	Inverse variance weighted	2	0.29132	0.424547	0.492593	or
1-palmitoylglycerophosphoethanolamine || id:met-a-707	Atrial fibrillation || id:ebi-a-GCST006414	Inverse variance weighted	2	0.29132	0.424547	0.492593	steiger
1-phosphatidylinositol 4,5-bisphosphate phosphodiesterase gamma-1 || id:prot-a-2296	Atrial fibrillation || id:ebi-a-GCST006414	Inverse variance weighted	2	-0.0100078	0.0235334	0.670648	or
1-stearoylglycerol (1-monostearin) || id:met-a-425	Atrial fibrillation || id:ebi-a-GCST006414	Wald ratio	1	-0.459459	0.466216	0.324375	or
1-stearoylglycerophosphoethanolamine || id:met-a-654	Atrial fibrillation || id:ebi-a-GCST006414	Wald ratio	1	0.0580205	0.279863	0.835762	or
10-nonadecenoate (19:1n9) || id:met-a-626	Atrial fibrillation || id:ebi-a-GCST006414	Wald ratio	1	-0.0431034	0.362069	0.905238	or
10-undecenoate (11:1n1) || id:met-a-482	Atrial fibrillation || id:ebi-a-GCST006414	Inverse variance weighted	2	0.0302408	0.134322	0.821873	or
10-undecenoate (11:1n1) || id:met-a-482	Atrial fibrillation || id:ebi-a-GCST006414	Inverse variance weighted	2	0.0302408	0.134322	0.821873	steiger
14-3-3 protein family || id:prot-a-3248	Atrial fibrillation || id:ebi-a-GCST006414	Wald ratio	1	0.00105219	0.0185185	0.95469	or
14-3-3 protein sigma || id:prot-a-2708	Atrial fibrillation || id:ebi-a-GCST006414	Inverse variance weighted	2	-0.0885016	0.120597	0.463033	or
14-3-3 protein zeta/delta || id:prot-a-3251	Atrial fibrillation || id:ebi-a-GCST006414	Wald ratio	1	0.00185117	0.0325805	0.95469	or
15-hydroxyprostaglandin dehydrogenase [NAD(+)] || id:prot-a-1370	Atrial fibrillation || id:ebi-a-GCST006414	Inverse variance weighted	2	-0.00938334	0.0217081	0.665559	or
17-beta-hydroxysteroid dehydrogenase 14 || id:prot-a-1381	Atrial fibrillation || id:ebi-a-GCST006414	Wald ratio	1	-0.0765226	0.0484123	0.113959	or
18:2, linoleic acid (LA) || id:met-c-893	Atrial fibrillation || id:ebi-a-GCST006414	Inverse variance weighted	16	-0.0244933	0.017683	0.166012	or
18:2, linoleic acid (LA) || id:met-c-893	Atrial fibrillation || id:ebi-a-GCST006414	Inverse variance weighted	16	-0.0244933	0.017683	0.166012	steiger
18:2, linoleic acid (LA) || id:met-c-893	Atrial fibrillation || id:ebi-a-GCST006414	MR Egger	16	0.02882	0.0427964	0.511644	or
18:2, linoleic acid (LA) || id:met-c-893	Atrial fibrillation || id:ebi-a-GCST006414	Simple mode	16	-0.0157423	0.0371124	0.677456	or
18:2, linoleic acid (LA) || id:met-c-893	Atrial fibrillation || id:ebi-a-GCST006414	Weighted median	16	-0.0090818	0.0245993	0.711987	or
18:2, linoleic acid (LA) || id:met-c-893	Atrial fibrillation || id:ebi-a-GCST006414	Weighted mode	16	-0.000274351	0.0349738	0.993844	or
2'-5'-oligoadenylate synthase 1 || id:prot-a-2136	Atrial fibrillation || id:ebi-a-GCST006414	Inverse variance weighted	2	-0.0159445	0.0201073	0.427795	or
2-aminobutyrate || id:met-a-471	Atrial fibrillation || id:ebi-a-GCST006414	Inverse variance weighted	2	-0.749239	0.307841	0.0149392	or
2-aminobutyrate || id:met-a-471	Atrial fibrillation || id:ebi-a-GCST006414	Inverse variance weighted	2	-0.749239	0.307841	0.0149392	steiger
2-hydroxyisobutyrate || id:met-a-427	Atrial fibrillation || id:ebi-a-GCST006414	Inverse variance weighted	3	-0.535398	0.351803	0.128042	or
2-hydroxyisobutyrate || id:met-a-427	Atrial fibrillation || id:ebi-a-GCST006414	Inverse variance weighted	3	-0.535398	0.351803	0.128042	steiger
2-hydroxyisobutyrate || id:met-a-427	Atrial fibrillation || id:ebi-a-GCST006414	MR Egger	3	-0.588765	1.23463	0.716718	or
2-hydroxyisobutyrate || id:met-a-427	Atrial fibrillation || id:ebi-a-GCST006414	Simple mode	3	-0.609721	0.406893	0.272741	or
2-hydroxyisobutyrate || id:met-a-427	Atrial fibrillation || id:ebi-a-GCST006414	Weighted median	3	-0.499518	0.252342	0.0477567	or
2-hydroxyisobutyrate || id:met-a-427	Atrial fibrillation || id:ebi-a-GCST006414	Weighted mode	3	-0.531729	0.321068	0.239537	or
2-hydroxypalmitate || id:met-a-710	Atrial fibrillation || id:ebi-a-GCST006414	Wald ratio	1	0.904762	0.704762	0.199218	or
2-linoleoylglycerophosphocholine* || id:met-a-690	Atrial fibrillation || id:ebi-a-GCST006414	Wald ratio	1	-0.585366	0.408537	0.151905	or
2-methylbutyroylcarnitine || id:met-a-697	Atrial fibrillation || id:ebi-a-GCST006414	Wald ratio	1	0.304813	0.465241	0.512357	or
2-phosphoxylose phosphatase 1 || id:prot-a-21	Atrial fibrillation || id:ebi-a-GCST006414	Inverse variance weighted	2	0.0157889	0.0184165	0.391266	or
2-stearoylglycerophosphocholine* || id:met-a-689	Atrial fibrillation || id:ebi-a-GCST006414	Wald ratio	1	0.194539	0.351536	0.579991	or
2-tetradecenoyl carnitine || id:met-a-702	Atrial fibrillation || id:ebi-a-GCST006414	Wald ratio	1	0.0972763	0.264591	0.713136	or
22:6, docosahexaenoic acid || id:met-c-852	Atrial fibrillation || id:ebi-a-GCST006414	Inverse variance weighted	6	0.0451075	0.0318985	0.157334	or
22:6, docosahexaenoic acid || id:met-c-852	Atrial fibrillation || id:ebi-a-GCST006414	Inverse variance weighted	6	0.0451075	0.0318985	0.157334	steiger
22:6, docosahexaenoic acid || id:met-c-852	Atrial fibrillation || id:ebi-a-GCST006414	MR Egger	6	0.128511	0.176073	0.505912	or
22:6, docosahexaenoic acid || id:met-c-852	Atrial fibrillation || id:ebi-a-GCST006414	Simple mode	6	0.01704	0.0540909	0.765465	or
22:6, docosahexaenoic acid || id:met-c-852	Atrial fibrillation || id:ebi-a-GCST006414	Weighted median	6	0.0390239	0.0370959	0.292811	or
22:6, docosahexaenoic acid || id:met-c-852	Atrial fibrillation || id:ebi-a-GCST006414	Weighted mode	6	0.0357051	0.0497656	0.505199	or
26S proteasome non-ATPase regulatory subunit 1 || id:prot-a-2416	Atrial fibrillation || id:ebi-a-GCST006414	Wald ratio	1	0.0144766	0.0512249	0.777477	or
2hr glucose || id:ieu-a-756	Atrial fibrillation || id:ebi-a-GCST006414	Wald ratio	1	-0.09	0.0569231	0.113859	or
3-(4-hydroxyphenyl)lactate || id:met-a-462	Atrial fibrillation || id:ebi-a-GCST006414	Wald ratio	1	0.390374	0.368984	0.290069	or
3-carboxy-4-methyl-5-propyl-2-furanpropanoate (CMPF) || id:met-a-461	Atrial fibrillation || id:ebi-a-GCST006414	Wald ratio	1	0.0983607	0.137295	0.473733	or
3-dehydrocarnitine* || id:met-a-500	Atrial fibrillation || id:ebi-a-GCST006414	Inverse variance weighted	4	0.238871	0.202123	0.23728	or
3-dehydrocarnitine* || id:met-a-500	Atrial fibrillation || id:ebi-a-GCST006414	Inverse variance weighted	4	0.238871	0.202123	0.23728	steiger
3-dehydrocarnitine* || id:met-a-500	Atrial fibrillation || id:ebi-a-GCST006414	MR Egger	4	-1.1034	1.08016	0.414459	or
3-dehydrocarnitine* || id:met-a-500	Atrial fibrillation || id:ebi-a-GCST006414	Simple mode	4	0.714465	0.331384	0.120027	or
3-dehydrocarnitine* || id:met-a-500	Atrial fibrillation || id:ebi-a-GCST006414	Weighted median	4	0.110728	0.230152	0.630439	or
3-dehydrocarnitine* || id:met-a-500	Atrial fibrillation || id:ebi-a-GCST006414	Weighted mode	4	0.10978	0.245865	0.685496	or
3-hydroxyanthranilate 3,4-dioxygenase || id:prot-a-1306	Atrial fibrillation || id:ebi-a-GCST006414	Inverse variance weighted	4	0.0187118	0.00867324	0.0309729	or
3-hydroxyanthranilate 3,4-dioxygenase || id:prot-a-1306	Atrial fibrillation || id:ebi-a-GCST006414	MR Egger	4	0.0148194	0.0170767	0.476983	or
3-hydroxyanthranilate 3,4-dioxygenase || id:prot-a-1306	Atrial fibrillation || id:ebi-a-GCST006414	Simple mode	4	0.0196026	0.0135536	0.243877	or
3-hydroxyanthranilate 3,4-dioxygenase || id:prot-a-1306	Atrial fibrillation || id:ebi-a-GCST006414	Weighted median	4	0.0188544	0.0091634	0.0396311	or
3-hydroxyanthranilate 3,4-dioxygenase || id:prot-a-1306	Atrial fibrillation || id:ebi-a-GCST006414	Weighted mode	4	0.0190193	0.00939872	0.136181	or
3-hydroxybutyrate || id:met-c-846	Atrial fibrillation || id:ebi-a-GCST006414	Wald ratio	1	-0.104764	0.0992501	0.291171	or
3-mercaptopyruvate sulfurtransferase || id:prot-a-1933	Atrial fibrillation || id:ebi-a-GCST006414	Wald ratio	1	-0.0967395	0.0512361	0.0590109	or
3-methyl-2-oxobutyrate || id:met-a-421	Atrial fibrillation || id:ebi-a-GCST006414	Wald ratio	1	0.434426	0.540984	0.421957	or
3-methyl-2-oxovalerate || id:met-a-383	Atrial fibrillation || id:ebi-a-GCST006414	Inverse variance weighted	3	0.165946	0.330923	0.616046	or
3-methyl-2-oxovalerate || id:met-a-383	Atrial fibrillation || id:ebi-a-GCST006414	Inverse variance weighted	3	0.165946	0.330923	0.616046	steiger
3-methyl-2-oxovalerate || id:met-a-383	Atrial fibrillation || id:ebi-a-GCST006414	MR Egger	3	1.69262	2.271	0.592247	or
3-methyl-2-oxovalerate || id:met-a-383	Atrial fibrillation || id:ebi-a-GCST006414	Simple mode	3	0.0208531	0.462346	0.968124	or
3-methyl-2-oxovalerate || id:met-a-383	Atrial fibrillation || id:ebi-a-GCST006414	Weighted median	3	0.174231	0.367747	0.635657	or
3-methyl-2-oxovalerate || id:met-a-383	Atrial fibrillation || id:ebi-a-GCST006414	Weighted mode	3	0.289881	0.417374	0.559181	or
3-phenylpropionate (hydrocinnamate) || id:met-a-385	Atrial fibrillation || id:ebi-a-GCST006414	Wald ratio	1	-0.551155	0.250825	0.0279941	or
39S ribosomal protein L14, mitochondrial || id:prot-a-1940	Atrial fibrillation || id:ebi-a-GCST006414	Wald ratio	1	0.0379464	0.0498512	0.446541	or
39S ribosomal protein L33, mitochondrial || id:prot-a-1942	Atrial fibrillation || id:ebi-a-GCST006414	Inverse variance weighted	2	-0.0023348	0.0134004	0.861682	or
39S ribosomal protein L34, mitochondrial || id:prot-a-1943	Atrial fibrillation || id:ebi-a-GCST006414	Wald ratio	1	-0.00106667	0.0464	0.981659	or
3mm asymmetry angle (left) || id:ukb-b-7288	Atrial fibrillation || id:ebi-a-GCST006414	Inverse variance weighted	4	0.19746	0.118222	0.0948692	or
3mm asymmetry angle (left) || id:ukb-b-7288	Atrial fibrillation || id:ebi-a-GCST006414	Inverse variance weighted	4	0.19746	0.118222	0.0948692	steiger
3mm asymmetry angle (left) || id:ukb-b-7288	Atrial fibrillation || id:ebi-a-GCST006414	MR Egger	4	0.608276	0.546347	0.381429	or
3mm asymmetry angle (left) || id:ukb-b-7288	Atrial fibrillation || id:ebi-a-GCST006414	Simple mode	4	0.247892	0.220759	0.343234	or
3mm asymmetry angle (left) || id:ukb-b-7288	Atrial fibrillation || id:ebi-a-GCST006414	Weighted median	4	0.209934	0.147109	0.15356	or
3mm asymmetry angle (left) || id:ukb-b-7288	Atrial fibrillation || id:ebi-a-GCST006414	Weighted mode	4	0.290936	0.212024	0.263607	or
3mm asymmetry angle (right) || id:ukb-b-1732	Atrial fibrillation || id:ebi-a-GCST006414	Wald ratio	1	-0.467448	0.258426	0.0704784	or
3mm cylindrical power (left) || id:ukb-b-11182	Atrial fibrillation || id:ebi-a-GCST006414	Inverse variance weighted	7	-0.16	0.0846972	0.0588811	or
3mm cylindrical power (left) || id:ukb-b-11182	Atrial fibrillation || id:ebi-a-GCST006414	Inverse variance weighted	7	-0.16	0.0846972	0.0588811	steiger
3mm cylindrical power (left) || id:ukb-b-11182	Atrial fibrillation || id:ebi-a-GCST006414	MR Egger	7	-1.35485	0.535358	0.0524827	or
3mm cylindrical power (left) || id:ukb-b-11182	Atrial fibrillation || id:ebi-a-GCST006414	Simple mode	7	-0.1901	0.167766	0.300402	or
3mm cylindrical power (left) || id:ukb-b-11182	Atrial fibrillation || id:ebi-a-GCST006414	Weighted median	7	-0.193024	0.109645	0.0783313	or
3mm cylindrical power (left) || id:ukb-b-11182	Atrial fibrillation || id:ebi-a-GCST006414	Weighted mode	7	-0.201969	0.158562	0.249865	or
3mm cylindrical power (right) || id:ukb-b-9099	Atrial fibrillation || id:ebi-a-GCST006414	Inverse variance weighted	12	-0.113609	0.0924901	0.219321	or
3mm cylindrical power (right) || id:ukb-b-9099	Atrial fibrillation || id:ebi-a-GCST006414	Inverse variance weighted	12	-0.113609	0.0924901	0.219321	steiger
3mm cylindrical power (right) || id:ukb-b-9099	Atrial fibrillation || id:ebi-a-GCST006414	MR Egger	12	-0.768435	0.446051	0.115659	or
3mm cylindrical power (right) || id:ukb-b-9099	Atrial fibrillation || id:ebi-a-GCST006414	Simple mode	12	-0.185056	0.149007	0.24009	or
3mm cylindrical power (right) || id:ukb-b-9099	Atrial fibrillation || id:ebi-a-GCST006414	Weighted median	12	-0.210186	0.0929984	0.0238145	or
3mm cylindrical power (right) || id:ukb-b-9099	Atrial fibrillation || id:ebi-a-GCST006414	Weighted mode	12	-0.203539	0.12493	0.131539	or
3mm cylindrical power angle (right) || id:ukb-b-14695	Atrial fibrillation || id:ebi-a-GCST006414	Inverse variance weighted	4	-0.118694	0.148848	0.42521	or
3mm cylindrical power angle (right) || id:ukb-b-14695	Atrial fibrillation || id:ebi-a-GCST006414	Inverse variance weighted	4	-0.118694	0.148848	0.42521	steiger
3mm cylindrical power angle (right) || id:ukb-b-14695	Atrial fibrillation || id:ebi-a-GCST006414	MR Egger	4	-0.305449	0.500528	0.6038	or
3mm cylindrical power angle (right) || id:ukb-b-14695	Atrial fibrillation || id:ebi-a-GCST006414	Simple mode	4	-0.324416	0.270011	0.315761	or
3mm cylindrical power angle (right) || id:ukb-b-14695	Atrial fibrillation || id:ebi-a-GCST006414	Weighted median	4	-0.21832	0.166855	0.190725	or
3mm cylindrical power angle (right) || id:ukb-b-14695	Atrial fibrillation || id:ebi-a-GCST006414	Weighted mode	4	-0.326661	0.294138	0.34776	or
3mm regularity index (left) || id:ukb-b-4482	Atrial fibrillation || id:ebi-a-GCST006414	Inverse variance weighted	2	0.314298	0.157465	0.0459353	or
3mm regularity index (left) || id:ukb-b-4482	Atrial fibrillation || id:ebi-a-GCST006414	Inverse variance weighted	2	0.314298	0.157465	0.0459353	steiger
3mm strong meridian (left) || id:ukb-b-14664	Atrial fibrillation || id:ebi-a-GCST006414	Inverse variance weighted	206	-0.0502052	0.0214948	0.0195073	or
3mm strong meridian (left) || id:ukb-b-14664	Atrial fibrillation || id:ebi-a-GCST006414	Inverse variance weighted	200	-0.0536443	0.0193602	0.00559084	steiger
3mm strong meridian (left) || id:ukb-b-14664	Atrial fibrillation || id:ebi-a-GCST006414	MR Egger	206	-0.129027	0.0513929	0.0128287	or
3mm strong meridian (left) || id:ukb-b-14664	Atrial fibrillation || id:ebi-a-GCST006414	Simple mode	206	-0.0811575	0.0663761	0.22285	or
3mm strong meridian (left) || id:ukb-b-14664	Atrial fibrillation || id:ebi-a-GCST006414	Weighted median	206	-0.0680765	0.0264031	0.00992737	or
3mm strong meridian (left) || id:ukb-b-14664	Atrial fibrillation || id:ebi-a-GCST006414	Weighted mode	206	-0.0573268	0.0383356	0.13635	or
3mm strong meridian (right) || id:ukb-b-6852	Atrial fibrillation || id:ebi-a-GCST006414	Inverse variance weighted	212	-0.0484325	0.0210698	0.0215238	or
3mm strong meridian (right) || id:ukb-b-6852	Atrial fibrillation || id:ebi-a-GCST006414	Inverse variance weighted	203	-0.0523477	0.0189053	0.00562382	steiger
3mm strong meridian (right) || id:ukb-b-6852	Atrial fibrillation || id:ebi-a-GCST006414	MR Egger	212	-0.125463	0.0499132	0.0127003	or
3mm strong meridian (right) || id:ukb-b-6852	Atrial fibrillation || id:ebi-a-GCST006414	Simple mode	212	-0.0968541	0.0614888	0.11672	or
3mm strong meridian (right) || id:ukb-b-6852	Atrial fibrillation || id:ebi-a-GCST006414	Weighted median	212	-0.0662649	0.0270086	0.0141482	or
3mm strong meridian (right) || id:ukb-b-6852	Atrial fibrillation || id:ebi-a-GCST006414	Weighted mode	212	-0.0722045	0.0344389	0.037221	or
3mm strong meridian angle (left) || id:ukb-b-3549	Atrial fibrillation || id:ebi-a-GCST006414	Inverse variance weighted	7	-0.0482319	0.104355	0.643946	or
3mm strong meridian angle (left) || id:ukb-b-3549	Atrial fibrillation || id:ebi-a-GCST006414	Inverse variance weighted	7	-0.0482319	0.104355	0.643946	steiger
3mm strong meridian angle (left) || id:ukb-b-3549	Atrial fibrillation || id:ebi-a-GCST006414	MR Egger	7	-0.47662	0.421727	0.309689	or
3mm strong meridian angle (left) || id:ukb-b-3549	Atrial fibrillation || id:ebi-a-GCST006414	Simple mode	7	0.14798	0.203724	0.494958	or
3mm strong meridian angle (left) || id:ukb-b-3549	Atrial fibrillation || id:ebi-a-GCST006414	Weighted median	7	0.0699215	0.134133	0.602168	or
3mm strong meridian angle (left) || id:ukb-b-3549	Atrial fibrillation || id:ebi-a-GCST006414	Weighted mode	7	0.144752	0.207607	0.511752	or
3mm strong meridian angle (right) || id:ukb-b-4514	Atrial fibrillation || id:ebi-a-GCST006414	Inverse variance weighted	7	0.225787	0.110629	0.0412569	or
3mm strong meridian angle (right) || id:ukb-b-4514	Atrial fibrillation || id:ebi-a-GCST006414	Inverse variance weighted	7	0.225787	0.110629	0.0412569	steiger
3mm strong meridian angle (right) || id:ukb-b-4514	Atrial fibrillation || id:ebi-a-GCST006414	MR Egger	7	0.186155	0.328574	0.595502	or
3mm strong meridian angle (right) || id:ukb-b-4514	Atrial fibrillation || id:ebi-a-GCST006414	Simple mode	7	0.265063	0.231633	0.296079	or
3mm strong meridian angle (right) || id:ukb-b-4514	Atrial fibrillation || id:ebi-a-GCST006414	Weighted median	7	0.238437	0.125382	0.0572119	or
3mm strong meridian angle (right) || id:ukb-b-4514	Atrial fibrillation || id:ebi-a-GCST006414	Weighted mode	7	0.242662	0.196949	0.264001	or
3mm weak meridian (left) || id:ukb-b-11113	Atrial fibrillation || id:ebi-a-GCST006414	Inverse variance weighted	212	-0.0538984	0.0210993	0.0106338	or
3mm weak meridian (left) || id:ukb-b-11113	Atrial fibrillation || id:ebi-a-GCST006414	Inverse variance weighted	204	-0.0666991	0.0192202	0.00051995	steiger
3mm weak meridian (left) || id:ukb-b-11113	Atrial fibrillation || id:ebi-a-GCST006414	MR Egger	212	-0.13779	0.0512637	0.00776747	or
3mm weak meridian (left) || id:ukb-b-11113	Atrial fibrillation || id:ebi-a-GCST006414	Simple mode	212	-0.079495	0.0612392	0.195668	or
3mm weak meridian (left) || id:ukb-b-11113	Atrial fibrillation || id:ebi-a-GCST006414	Weighted median	212	-0.0670051	0.0260008	0.00996498	or
3mm weak meridian (left) || id:ukb-b-11113	Atrial fibrillation || id:ebi-a-GCST006414	Weighted mode	212	-0.0624983	0.038442	0.105488	or
3mm weak meridian (right) || id:ukb-b-13506	Atrial fibrillation || id:ebi-a-GCST006414	Inverse variance weighted	207	-0.0607116	0.0210915	0.00399589	or
3mm weak meridian (right) || id:ukb-b-13506	Atrial fibrillation || id:ebi-a-GCST006414	Inverse variance weighted	200	-0.0666772	0.019272	0.00054058	steiger
3mm weak meridian (right) || id:ukb-b-13506	Atrial fibrillation || id:ebi-a-GCST006414	MR Egger	207	-0.122191	0.0506029	0.0166262	or
3mm weak meridian (right) || id:ukb-b-13506	Atrial fibrillation || id:ebi-a-GCST006414	Simple mode	207	-0.0792717	0.0646709	0.221685	or
3mm weak meridian (right) || id:ukb-b-13506	Atrial fibrillation || id:ebi-a-GCST006414	Weighted median	207	-0.0663189	0.0263011	0.0116848	or
3mm weak meridian (right) || id:ukb-b-13506	Atrial fibrillation || id:ebi-a-GCST006414	Weighted mode	207	-0.0624924	0.0388014	0.108805	or
3mm weak meridian angle (right) || id:ukb-b-3386	Atrial fibrillation || id:ebi-a-GCST006414	Inverse variance weighted	4	-0.117369	0.14858	0.429566	or
3mm weak meridian angle (right) || id:ukb-b-3386	Atrial fibrillation || id:ebi-a-GCST006414	Inverse variance weighted	4	-0.117369	0.14858	0.429566	steiger
3mm weak meridian angle (right) || id:ukb-b-3386	Atrial fibrillation || id:ebi-a-GCST006414	MR Egger	4	-0.300982	0.504591	0.611374	or
3mm weak meridian angle (right) || id:ukb-b-3386	Atrial fibrillation || id:ebi-a-GCST006414	Simple mode	4	-0.323777	0.250282	0.286384	or
3mm weak meridian angle (right) || id:ukb-b-3386	Atrial fibrillation || id:ebi-a-GCST006414	Weighted median	4	-0.217256	0.174644	0.213503	or
3mm weak meridian angle (right) || id:ukb-b-3386	Atrial fibrillation || id:ebi-a-GCST006414	Weighted mode	4	-0.326009	0.274102	0.31985	or
4-acetamidobutanoate || id:met-a-339	Atrial fibrillation || id:ebi-a-GCST006414	Inverse variance weighted	2	0.549439	0.25748	0.0328499	or
4-acetamidobutanoate || id:met-a-339	Atrial fibrillation || id:ebi-a-GCST006414	Inverse variance weighted	2	0.549439	0.25748	0.0328499	steiger
4-androsten-3beta,17beta-diol disulfate 1* || id:met-a-747	Atrial fibrillation || id:ebi-a-GCST006414	Inverse variance weighted	2	-0.0496986	0.0506047	0.326053	or
4-androsten-3beta,17beta-diol disulfate 1* || id:met-a-747	Atrial fibrillation || id:ebi-a-GCST006414	Inverse variance weighted	2	-0.0496986	0.0506047	0.326053	steiger
4-androsten-3beta,17beta-diol disulfate 2* || id:met-a-748	Atrial fibrillation || id:ebi-a-GCST006414	Inverse variance weighted	2	-0.228651	0.300673	0.446977	or
4-androsten-3beta,17beta-diol disulfate 2* || id:met-a-748	Atrial fibrillation || id:ebi-a-GCST006414	Inverse variance weighted	2	-0.228651	0.300673	0.446977	steiger
4-methyl-2-oxopentanoate || id:met-a-429	Atrial fibrillation || id:ebi-a-GCST006414	Inverse variance weighted	2	0.441887	0.372813	0.235908	or
4-methyl-2-oxopentanoate || id:met-a-429	Atrial fibrillation || id:ebi-a-GCST006414	Inverse variance weighted	2	0.441887	0.372813	0.235908	steiger
40S ribosomal protein S3 || id:prot-a-2593	Atrial fibrillation || id:ebi-a-GCST006414	Wald ratio	1	0.00210172	0.0369903	0.95469	or
40S ribosomal protein S3a || id:prot-a-2594	Atrial fibrillation || id:ebi-a-GCST006414	Wald ratio	1	0.000859254	0.0151229	0.95469	or
40S ribosomal protein S4, X isoform || id:prot-a-2595	Atrial fibrillation || id:ebi-a-GCST006414	Inverse variance weighted	2	0.00123664	0.0129118	0.923698	or
40S ribosomal protein S7 || id:prot-a-2597	Atrial fibrillation || id:ebi-a-GCST006414	Inverse variance weighted	2	0.000995025	0.0113507	0.930145	or
40S ribosomal protein SA || id:prot-a-2598	Atrial fibrillation || id:ebi-a-GCST006414	Inverse variance weighted	2	-0.00611383	0.0221091	0.782141	or
5'(3')-deoxyribonucleotidase, cytosolic type || id:prot-a-2112	Atrial fibrillation || id:ebi-a-GCST006414	Wald ratio	1	0.00119538	0.0281578	0.966138	or
5-dodecenoate (12:1n7) || id:met-a-623	Atrial fibrillation || id:ebi-a-GCST006414	Wald ratio	1	0.613636	0.292208	0.0357288	or
5-formyltetrahydrofolate cyclo-ligase || id:prot-a-1962	Atrial fibrillation || id:ebi-a-GCST006414	Inverse variance weighted	2	0.00715893	0.0126484	0.571396	or
5-oxoproline || id:met-a-337	Atrial fibrillation || id:ebi-a-GCST006414	Wald ratio	1	0.0486656	0.197802	0.805658	or
5alpha-androstan-3beta,17beta-diol disulfate || id:met-a-746	Atrial fibrillation || id:ebi-a-GCST006414	Inverse variance weighted	3	-0.0602626	0.0989578	0.542542	or
5alpha-androstan-3beta,17beta-diol disulfate || id:met-a-746	Atrial fibrillation || id:ebi-a-GCST006414	Inverse variance weighted	3	-0.0602626	0.0989578	0.542542	steiger
5alpha-androstan-3beta,17beta-diol disulfate || id:met-a-746	Atrial fibrillation || id:ebi-a-GCST006414	MR Egger	3	0.164194	0.125182	0.41469	or
5alpha-androstan-3beta,17beta-diol disulfate || id:met-a-746	Atrial fibrillation || id:ebi-a-GCST006414	Simple mode	3	-0.0285979	0.0847813	0.767991	or
5alpha-androstan-3beta,17beta-diol disulfate || id:met-a-746	Atrial fibrillation || id:ebi-a-GCST006414	Weighted median	3	-0.0208204	0.0626499	0.739641	or
5alpha-androstan-3beta,17beta-diol disulfate || id:met-a-746	Atrial fibrillation || id:ebi-a-GCST006414	Weighted mode	3	-0.0101873	0.0601258	0.881044	or
6-pyruvoyl tetrahydrobiopterin synthase || id:prot-a-2450	Atrial fibrillation || id:ebi-a-GCST006414	Wald ratio	1	0.0666667	0.0565916	0.238785	or
60S ribosomal protein L30 || id:prot-a-2586	Atrial fibrillation || id:ebi-a-GCST006414	Wald ratio	1	0.000379795	0.0165211	0.981659	or
6mm asymmetry angle (left) || id:ukb-b-14067	Atrial fibrillation || id:ebi-a-GCST006414	Inverse variance weighted	3	0.0766154	0.223854	0.732158	or
6mm asymmetry angle (left) || id:ukb-b-14067	Atrial fibrillation || id:ebi-a-GCST006414	Inverse variance weighted	3	0.0766154	0.223854	0.732158	steiger
6mm asymmetry angle (left) || id:ukb-b-14067	Atrial fibrillation || id:ebi-a-GCST006414	MR Egger	3	-2.55027	0.932071	0.22307	or
6mm asymmetry angle (left) || id:ukb-b-14067	Atrial fibrillation || id:ebi-a-GCST006414	Simple mode	3	0.291782	0.178315	0.243411	or
6mm asymmetry angle (left) || id:ukb-b-14067	Atrial fibrillation || id:ebi-a-GCST006414	Weighted median	3	0.213776	0.162099	0.187237	or
6mm asymmetry angle (left) || id:ukb-b-14067	Atrial fibrillation || id:ebi-a-GCST006414	Weighted mode	3	0.291782	0.191976	0.267902	or
6mm asymmetry angle (right) || id:ukb-b-4874	Atrial fibrillation || id:ebi-a-GCST006414	Wald ratio	1	-0.130095	0.19223	0.498553	or
6mm asymmetry index (left) || id:ukb-b-10629	Atrial fibrillation || id:ebi-a-GCST006414	Inverse variance weighted	8	0.0921769	0.0624855	0.140166	or
6mm asymmetry index (left) || id:ukb-b-10629	Atrial fibrillation || id:ebi-a-GCST006414	Inverse variance weighted	8	0.0921769	0.0624855	0.140166	steiger
6mm asymmetry index (left) || id:ukb-b-10629	Atrial fibrillation || id:ebi-a-GCST006414	MR Egger	8	-0.351674	0.341406	0.342696	or
6mm asymmetry index (left) || id:ukb-b-10629	Atrial fibrillation || id:ebi-a-GCST006414	Simple mode	8	0.0930835	0.107937	0.417038	or
6mm asymmetry index (left) || id:ukb-b-10629	Atrial fibrillation || id:ebi-a-GCST006414	Weighted median	8	0.0746729	0.0776232	0.336053	or
6mm asymmetry index (left) || id:ukb-b-10629	Atrial fibrillation || id:ebi-a-GCST006414	Weighted mode	8	0.0736688	0.0964248	0.469829	or
6mm asymmetry index (right) || id:ukb-b-20486	Atrial fibrillation || id:ebi-a-GCST006414	Inverse variance weighted	11	0.0526678	0.0517295	0.308611	or
6mm asymmetry index (right) || id:ukb-b-20486	Atrial fibrillation || id:ebi-a-GCST006414	Inverse variance weighted	11	0.0526678	0.0517295	0.308611	steiger
6mm asymmetry index (right) || id:ukb-b-20486	Atrial fibrillation || id:ebi-a-GCST006414	MR Egger	11	0.00655906	0.201409	0.974732	or
6mm asymmetry index (right) || id:ukb-b-20486	Atrial fibrillation || id:ebi-a-GCST006414	Simple mode	11	0.0548252	0.10321	0.606877	or
6mm asymmetry index (right) || id:ukb-b-20486	Atrial fibrillation || id:ebi-a-GCST006414	Weighted median	11	0.0325076	0.0684733	0.634966	or
6mm asymmetry index (right) || id:ukb-b-20486	Atrial fibrillation || id:ebi-a-GCST006414	Weighted mode	11	0.0382542	0.0874479	0.671081	or
6mm cylindrical power (left) || id:ukb-b-11207	Atrial fibrillation || id:ebi-a-GCST006414	Inverse variance weighted	5	-0.143602	0.137678	0.296934	or
6mm cylindrical power (left) || id:ukb-b-11207	Atrial fibrillation || id:ebi-a-GCST006414	Inverse variance weighted	5	-0.143602	0.137678	0.296934	steiger
6mm cylindrical power (left) || id:ukb-b-11207	Atrial fibrillation || id:ebi-a-GCST006414	MR Egger	5	0.882094	0.904348	0.401303	or
6mm cylindrical power (left) || id:ukb-b-11207	Atrial fibrillation || id:ebi-a-GCST006414	Simple mode	5	-0.124341	0.202217	0.571885	or
6mm cylindrical power (left) || id:ukb-b-11207	Atrial fibrillation || id:ebi-a-GCST006414	Weighted median	5	-0.191945	0.125434	0.125955	or
6mm cylindrical power (left) || id:ukb-b-11207	Atrial fibrillation || id:ebi-a-GCST006414	Weighted mode	5	-0.0779283	0.18698	0.698239	or
6mm cylindrical power (right) || id:ukb-b-16677	Atrial fibrillation || id:ebi-a-GCST006414	Inverse variance weighted	4	0.144601	0.302613	0.632762	or
6mm cylindrical power (right) || id:ukb-b-16677	Atrial fibrillation || id:ebi-a-GCST006414	Inverse variance weighted	4	0.144601	0.302613	0.632762	steiger
6mm cylindrical power (right) || id:ukb-b-16677	Atrial fibrillation || id:ebi-a-GCST006414	MR Egger	4	-1.23343	3.48131	0.756983	or
6mm cylindrical power (right) || id:ukb-b-16677	Atrial fibrillation || id:ebi-a-GCST006414	Simple mode	4	-0.0641644	0.171246	0.732809	or
6mm cylindrical power (right) || id:ukb-b-16677	Atrial fibrillation || id:ebi-a-GCST006414	Weighted median	4	-0.0500318	0.158314	0.751981	or
6mm cylindrical power (right) || id:ukb-b-16677	Atrial fibrillation || id:ebi-a-GCST006414	Weighted mode	4	-0.109152	0.147915	0.514032	or
6mm cylindrical power angle (left) || id:ukb-b-4526	Atrial fibrillation || id:ebi-a-GCST006414	Wald ratio	1	0.326908	0.304691	0.283309	or
6mm cylindrical power angle (right) || id:ukb-b-17772	Atrial fibrillation || id:ebi-a-GCST006414	Wald ratio	1	-0.279834	0.260816	0.283309	or
6mm regularity index (left) || id:ukb-b-5309	Atrial fibrillation || id:ebi-a-GCST006414	Wald ratio	1	0.182923	0.190282	0.336388	or
6mm regularity index (right) || id:ukb-b-1733	Atrial fibrillation || id:ebi-a-GCST006414	Wald ratio	1	0.201529	0.209636	0.336388	or
6mm strong meridian (left) || id:ukb-b-645	Atrial fibrillation || id:ebi-a-GCST006414	Inverse variance weighted	189	-0.0537403	0.0199607	0.00709592	or
6mm strong meridian (left) || id:ukb-b-645	Atrial fibrillation || id:ebi-a-GCST006414	Inverse variance weighted	183	-0.0589932	0.0176013	0.000803329	steiger
6mm strong meridian (left) || id:ukb-b-645	Atrial fibrillation || id:ebi-a-GCST006414	MR Egger	189	-0.0960376	0.0490097	0.0515332	or
6mm strong meridian (left) || id:ukb-b-645	Atrial fibrillation || id:ebi-a-GCST006414	Simple mode	189	-0.0237841	0.0634727	0.708296	or
6mm strong meridian (left) || id:ukb-b-645	Atrial fibrillation || id:ebi-a-GCST006414	Weighted median	189	-0.0576963	0.0262278	0.0278201	or
6mm strong meridian (left) || id:ukb-b-645	Atrial fibrillation || id:ebi-a-GCST006414	Weighted mode	189	-0.0409495	0.0391425	0.296829	or
6mm strong meridian (right) || id:ukb-b-11452	Atrial fibrillation || id:ebi-a-GCST006414	Inverse variance weighted	198	-0.0532306	0.0209523	0.0110675	or
6mm strong meridian (right) || id:ukb-b-11452	Atrial fibrillation || id:ebi-a-GCST006414	Inverse variance weighted	192	-0.0560114	0.019189	0.00351228	steiger
6mm strong meridian (right) || id:ukb-b-11452	Atrial fibrillation || id:ebi-a-GCST006414	MR Egger	198	-0.0903476	0.0509304	0.0776253	or
6mm strong meridian (right) || id:ukb-b-11452	Atrial fibrillation || id:ebi-a-GCST006414	Simple mode	198	-0.0534914	0.0620417	0.389635	or
6mm strong meridian (right) || id:ukb-b-11452	Atrial fibrillation || id:ebi-a-GCST006414	Weighted median	198	-0.0575496	0.026886	0.0323144	or
6mm strong meridian (right) || id:ukb-b-11452	Atrial fibrillation || id:ebi-a-GCST006414	Weighted mode	198	-0.0479322	0.0359599	0.184093	or
6mm strong meridian angle (left) || id:ukb-b-2846	Atrial fibrillation || id:ebi-a-GCST006414	Wald ratio	1	0.214509	0.22309	0.336281	or
6mm strong meridian angle (right) || id:ukb-b-1138	Atrial fibrillation || id:ebi-a-GCST006414	Inverse variance weighted	3	0.131123	0.137282	0.339506	or
6mm strong meridian angle (right) || id:ukb-b-1138	Atrial fibrillation || id:ebi-a-GCST006414	Inverse variance weighted	3	0.131123	0.137282	0.339506	steiger
6mm strong meridian angle (right) || id:ukb-b-1138	Atrial fibrillation || id:ebi-a-GCST006414	MR Egger	3	0.352382	0.441686	0.571297	or
6mm strong meridian angle (right) || id:ukb-b-1138	Atrial fibrillation || id:ebi-a-GCST006414	Simple mode	3	0.263895	0.220168	0.353441	or
6mm strong meridian angle (right) || id:ukb-b-1138	Atrial fibrillation || id:ebi-a-GCST006414	Weighted median	3	0.223616	0.172517	0.194908	or
6mm strong meridian angle (right) || id:ukb-b-1138	Atrial fibrillation || id:ebi-a-GCST006414	Weighted mode	3	0.262876	0.206471	0.33092	or
6mm weak meridian (left) || id:ukb-b-13538	Atrial fibrillation || id:ebi-a-GCST006414	Inverse variance weighted	199	-0.0531902	0.0196008	0.00665406	or
6mm weak meridian (left) || id:ukb-b-13538	Atrial fibrillation || id:ebi-a-GCST006414	Inverse variance weighted	194	-0.0614173	0.0178243	0.00056958	steiger
6mm weak meridian (left) || id:ukb-b-13538	Atrial fibrillation || id:ebi-a-GCST006414	MR Egger	199	-0.135813	0.0481021	0.0052391	or
6mm weak meridian (left) || id:ukb-b-13538	Atrial fibrillation || id:ebi-a-GCST006414	Simple mode	199	-0.0792623	0.05806	0.173746	or
6mm weak meridian (left) || id:ukb-b-13538	Atrial fibrillation || id:ebi-a-GCST006414	Weighted median	199	-0.058728	0.0254358	0.0209507	or
6mm weak meridian (left) || id:ukb-b-13538	Atrial fibrillation || id:ebi-a-GCST006414	Weighted mode	199	-0.0578423	0.0342039	0.0923911	or
6mm weak meridian (right) || id:ukb-b-13416	Atrial fibrillation || id:ebi-a-GCST006414	Inverse variance weighted	194	-0.0586078	0.0197739	0.00303764	or
6mm weak meridian (right) || id:ukb-b-13416	Atrial fibrillation || id:ebi-a-GCST006414	Inverse variance weighted	189	-0.0617819	0.0180724	0.000629501	steiger
6mm weak meridian (right) || id:ukb-b-13416	Atrial fibrillation || id:ebi-a-GCST006414	MR Egger	194	-0.124575	0.048137	0.0103939	or
6mm weak meridian (right) || id:ukb-b-13416	Atrial fibrillation || id:ebi-a-GCST006414	Simple mode	194	-0.0313255	0.061016	0.608259	or
6mm weak meridian (right) || id:ukb-b-13416	Atrial fibrillation || id:ebi-a-GCST006414	Weighted median	194	-0.0577054	0.0262664	0.0280258	or
6mm weak meridian (right) || id:ukb-b-13416	Atrial fibrillation || id:ebi-a-GCST006414	Weighted mode	194	-0.0475093	0.0337766	0.161162	or
6mm weak meridian angle (right) || id:ukb-b-791	Atrial fibrillation || id:ebi-a-GCST006414	Wald ratio	1	-0.280663	0.261589	0.283309	or
72 kDa inositol polyphosphate 5-phosphatase || id:prot-a-1557	Atrial fibrillation || id:ebi-a-GCST006414	Wald ratio	1	0.141828	0.0421053	0.000756	or
A disintegrin and metalloproteinase with thrombospondin motifs 13 || id:prot-a-32	Atrial fibrillation || id:ebi-a-GCST006414	Inverse variance weighted	3	-0.0108264	0.0116762	0.353813	or
A disintegrin and metalloproteinase with thrombospondin motifs 13 || id:prot-a-32	Atrial fibrillation || id:ebi-a-GCST006414	Inverse variance weighted	2	-0.0100568	0.0121433	0.407571	steiger
A disintegrin and metalloproteinase with thrombospondin motifs 13 || id:prot-a-32	Atrial fibrillation || id:ebi-a-GCST006414	MR Egger	3	0.00153114	0.0218736	0.955509	or
A disintegrin and metalloproteinase with thrombospondin motifs 13 || id:prot-a-32	Atrial fibrillation || id:ebi-a-GCST006414	Simple mode	3	-0.0227399	0.0184875	0.343741	or
A disintegrin and metalloproteinase with thrombospondin motifs 13 || id:prot-a-32	Atrial fibrillation || id:ebi-a-GCST006414	Weighted median	3	-0.0106295	0.0125239	0.396027	or
A disintegrin and metalloproteinase with thrombospondin motifs 13 || id:prot-a-32	Atrial fibrillation || id:ebi-a-GCST006414	Weighted mode	3	-0.00640289	0.0137215	0.686658	or
A disintegrin and metalloproteinase with thrombospondin motifs 4 || id:prot-a-35	Atrial fibrillation || id:ebi-a-GCST006414	Wald ratio	1	-0.00522648	0.0374564	0.889027	or
A disintegrin and metalloproteinase with thrombospondin motifs 5 || id:prot-a-36	Atrial fibrillation || id:ebi-a-GCST006414	Inverse variance weighted	2	0.00295791	0.0156408	0.850003	or
A disintegrin and metalloproteinase with thrombospondin motifs 6 || id:prot-a-37	Atrial fibrillation || id:ebi-a-GCST006414	Inverse variance weighted	3	-0.0128547	0.0129789	0.321966	or
A disintegrin and metalloproteinase with thrombospondin motifs 6 || id:prot-a-37	Atrial fibrillation || id:ebi-a-GCST006414	MR Egger	3	-0.0167257	0.0199347	0.555584	or
A disintegrin and metalloproteinase with thrombospondin motifs 6 || id:prot-a-37	Atrial fibrillation || id:ebi-a-GCST006414	Simple mode	3	-0.0115353	0.0253466	0.693666	or
A disintegrin and metalloproteinase with thrombospondin motifs 6 || id:prot-a-37	Atrial fibrillation || id:ebi-a-GCST006414	Weighted median	3	-0.0164467	0.0135512	0.224873	or
A disintegrin and metalloproteinase with thrombospondin motifs 6 || id:prot-a-37	Atrial fibrillation || id:ebi-a-GCST006414	Weighted mode	3	-0.0183123	0.0138123	0.316066	or
ADHD || id:ieu-a-1183	Atrial fibrillation || id:ebi-a-GCST006414	Inverse variance weighted	12	0.0474419	0.0338714	0.16132	or
ADHD || id:ieu-a-1183	Atrial fibrillation || id:ebi-a-GCST006414	Inverse variance weighted	11	0.0493697	0.0345879	0.153473	steiger
ADHD || id:ieu-a-1183	Atrial fibrillation || id:ebi-a-GCST006414	MR Egger	12	0.0310687	0.160465	0.850353	or
ADHD || id:ieu-a-1183	Atrial fibrillation || id:ebi-a-GCST006414	Simple mode	12	0.104724	0.0515575	0.0671119	or
ADHD || id:ieu-a-1183	Atrial fibrillation || id:ebi-a-GCST006414	Weighted median	12	0.086863	0.0369262	0.0186556	or
ADHD || id:ieu-a-1183	Atrial fibrillation || id:ebi-a-GCST006414	Weighted mode	12	0.107952	0.0433756	0.0301014	or
ADP-ribose pyrophosphatase, mitochondrial || id:prot-a-2129	Atrial fibrillation || id:ebi-a-GCST006414	Inverse variance weighted	3	0.0334434	0.0281172	0.234271	or
ADP-ribose pyrophosphatase, mitochondrial || id:prot-a-2129	Atrial fibrillation || id:ebi-a-GCST006414	MR Egger	3	0.113038	0.0363727	0.198186	or
ADP-ribose pyrophosphatase, mitochondrial || id:prot-a-2129	Atrial fibrillation || id:ebi-a-GCST006414	Simple mode	3	0.054674	0.0442171	0.341781	or
ADP-ribose pyrophosphatase, mitochondrial || id:prot-a-2129	Atrial fibrillation || id:ebi-a-GCST006414	Weighted median	3	0.0488448	0.0215997	0.0237364	or
ADP-ribose pyrophosphatase, mitochondrial || id:prot-a-2129	Atrial fibrillation || id:ebi-a-GCST006414	Weighted mode	3	0.0653738	0.0254731	0.124174	or
ADP-ribosyl cyclase/cyclic ADP-ribose hydrolase 2 || id:prot-a-276	Atrial fibrillation || id:ebi-a-GCST006414	Inverse variance weighted	3	-0.0119379	0.00743309	0.108264	or
ADP-ribosyl cyclase/cyclic ADP-ribose hydrolase 2 || id:prot-a-276	Atrial fibrillation || id:ebi-a-GCST006414	Inverse variance weighted	2	-0.015276	0.00776285	0.0490869	steiger
ADP-ribosyl cyclase/cyclic ADP-ribose hydrolase 2 || id:prot-a-276	Atrial fibrillation || id:ebi-a-GCST006414	MR Egger	3	-0.0321503	0.016261	0.298104	or
ADP-ribosyl cyclase/cyclic ADP-ribose hydrolase 2 || id:prot-a-276	Atrial fibrillation || id:ebi-a-GCST006414	Simple mode	3	-0.0128596	0.0130315	0.427761	or
ADP-ribosyl cyclase/cyclic ADP-ribose hydrolase 2 || id:prot-a-276	Atrial fibrillation || id:ebi-a-GCST006414	Weighted median	3	-0.014538	0.00791945	0.0663979	or
ADP-ribosyl cyclase/cyclic ADP-ribose hydrolase 2 || id:prot-a-276	Atrial fibrillation || id:ebi-a-GCST006414	Weighted mode	3	-0.0155351	0.00847882	0.208382	or
ADP-ribosylation factor 6 || id:prot-a-143	Atrial fibrillation || id:ebi-a-GCST006414	Inverse variance weighted	2	0.00069254	0.0175456	0.968515	or
ADP-ribosylation factor GTPase-activating protein 2 || id:prot-a-144	Atrial fibrillation || id:ebi-a-GCST006414	Wald ratio	1	0.00220115	0.0149001	0.882558	or
ADP-ribosylation factor-binding protein GGA1 || id:prot-a-1205	Atrial fibrillation || id:ebi-a-GCST006414	Wald ratio	1	0.0027595	0.0186797	0.882558	or
ADP-ribosylation factor-binding protein GGA3 || id:prot-a-1206	Atrial fibrillation || id:ebi-a-GCST006414	Wald ratio	1	0.00257477	0.0174292	0.882558	or
ADP-ribosylation factor-like protein 1 || id:prot-a-161	Atrial fibrillation || id:ebi-a-GCST006414	Inverse variance weighted	2	0.070402	0.0551469	0.201734	or
ADP-ribosylation factor-like protein 11 || id:prot-a-160	Atrial fibrillation || id:ebi-a-GCST006414	Wald ratio	1	-0.0152999	0.0422277	0.717114	or
ADP-ribosylation factor-like protein 3 || id:prot-a-162	Atrial fibrillation || id:ebi-a-GCST006414	Wald ratio	1	0.000866852	0.0152566	0.95469	or
ADSGEGDFXAEGGGVR* || id:met-a-539	Atrial fibrillation || id:ebi-a-GCST006414	Inverse variance weighted	2	0.00850398	0.150174	0.954842	or
ADSGEGDFXAEGGGVR* || id:met-a-539	Atrial fibrillation || id:ebi-a-GCST006414	Inverse variance weighted	2	0.00850398	0.150174	0.954842	steiger
ADpSGEGDFXAEGGGVR* || id:met-a-601	Atrial fibrillation || id:ebi-a-GCST006414	Wald ratio	1	0.0653753	0.164649	0.691324	or
AMP Kinase (alpha2beta2gamma1) || id:prot-a-2366	Atrial fibrillation || id:ebi-a-GCST006414	Wald ratio	1	0.00247158	0.0434998	0.95469	or
AP-4 complex accessory subunit tepsin || id:prot-a-949	Atrial fibrillation || id:ebi-a-GCST006414	Wald ratio	1	0.0109489	0.0363823	0.76346	or
AP-4 complex subunit mu-1 || id:prot-a-112	Atrial fibrillation || id:ebi-a-GCST006414	Inverse variance weighted	6	-0.0280313	0.0169524	0.0982232	or
AP-4 complex subunit mu-1 || id:prot-a-112	Atrial fibrillation || id:ebi-a-GCST006414	MR Egger	6	0.00364093	0.0574741	0.952528	or
AP-4 complex subunit mu-1 || id:prot-a-112	Atrial fibrillation || id:ebi-a-GCST006414	Simple mode	6	-0.0405506	0.0312271	0.250755	or
AP-4 complex subunit mu-1 || id:prot-a-112	Atrial fibrillation || id:ebi-a-GCST006414	Weighted median	6	-0.0305743	0.0210116	0.145636	or
AP-4 complex subunit mu-1 || id:prot-a-112	Atrial fibrillation || id:ebi-a-GCST006414	Weighted mode	6	-0.0394568	0.0298325	0.243228	or
APOBEC1 complementation factor || id:prot-a-1	Atrial fibrillation || id:ebi-a-GCST006414	Wald ratio	1	0.00430385	0.0228104	0.850344	or
AT-rich interactive domain-containing protein 3A || id:prot-a-159	Atrial fibrillation || id:ebi-a-GCST006414	Wald ratio	1	0.105603	0.0488506	0.0306363	or
ATP synthase subunit beta, mitochondrial || id:prot-a-203	Atrial fibrillation || id:ebi-a-GCST006414	Wald ratio	1	-0.107575	0.0505798	0.0334343	or
ATP-citrate synthase || id:prot-a-17	Atrial fibrillation || id:ebi-a-GCST006414	Wald ratio	1	-0.14384	0.0475297	0.00247554	or
ATP-dependent RNA helicase DDX25 || id:prot-a-777	Atrial fibrillation || id:ebi-a-GCST006414	Inverse variance weighted	2	-0.00138758	0.0344715	0.967891	or
ATP-dependent RNA helicase DHX8 || id:prot-a-816	Atrial fibrillation || id:ebi-a-GCST006414	Inverse variance weighted	2	-0.0114366	0.0204951	0.576835	or
ATPase family AAA domain-containing protein 1 || id:prot-a-195	Atrial fibrillation || id:ebi-a-GCST006414	Wald ratio	1	0.0166881	0.0462131	0.718016	or
ATPase family AAA domain-containing protein 2 || id:prot-a-196	Atrial fibrillation || id:ebi-a-GCST006414	Wald ratio	1	-0.0689655	0.0524738	0.18875	or
Abelson tyrosine-protein kinase 2 || id:prot-a-8	Atrial fibrillation || id:ebi-a-GCST006414	Wald ratio	1	-0.0392457	0.0341488	0.250451	or
Able to confide || id:ukb-b-4982	Atrial fibrillation || id:ebi-a-GCST006414	Inverse variance weighted	13	0.0082253	0.0946431	0.930744	or
Able to confide || id:ukb-b-4982	Atrial fibrillation || id:ebi-a-GCST006414	Inverse variance weighted	13	0.0082253	0.0946431	0.930744	steiger
Able to confide || id:ukb-b-4982	Atrial fibrillation || id:ebi-a-GCST006414	MR Egger	13	-0.246919	0.490969	0.624936	or
Able to confide || id:ukb-b-4982	Atrial fibrillation || id:ebi-a-GCST006414	Simple mode	13	0.209546	0.161621	0.219173	or
Able to confide || id:ukb-b-4982	Atrial fibrillation || id:ebi-a-GCST006414	Weighted median	13	0.164722	0.107098	0.124036	or
Able to confide || id:ukb-b-4982	Atrial fibrillation || id:ebi-a-GCST006414	Weighted mode	13	0.197096	0.153282	0.222758	or
Acetate || id:met-c-839	Atrial fibrillation || id:ebi-a-GCST006414	Wald ratio	1	0.139636	0.159272	0.380643	or
Acetoacetate || id:met-c-838	Atrial fibrillation || id:ebi-a-GCST006414	Inverse variance weighted	2	0.0925298	0.11906	0.437059	or
Acetoacetate || id:met-c-838	Atrial fibrillation || id:ebi-a-GCST006414	Inverse variance weighted	2	0.0925298	0.11906	0.437059	steiger
Acetyl-CoA carboxylase 2 || id:prot-a-11	Atrial fibrillation || id:ebi-a-GCST006414	Wald ratio	1	-0.0999312	0.046986	0.0334343	or
Acetylcarnitine || id:met-a-463	Atrial fibrillation || id:ebi-a-GCST006414	Inverse variance weighted	2	0.0643168	0.230256	0.779993	or
Acetylcarnitine || id:met-a-463	Atrial fibrillation || id:ebi-a-GCST006414	Inverse variance weighted	2	0.0643168	0.230256	0.779993	steiger
Acetylphosphate || id:met-a-378	Atrial fibrillation || id:ebi-a-GCST006414	Inverse variance weighted	2	0.737483	0.900482	0.412794	or
Acetylphosphate || id:met-a-378	Atrial fibrillation || id:ebi-a-GCST006414	Inverse variance weighted	2	0.737483	0.900482	0.412794	steiger
Acid ceramidase || id:prot-a-178	Atrial fibrillation || id:ebi-a-GCST006414	Inverse variance weighted	2	-0.00286627	0.022477	0.898529	or
Acid sphingomyelinase-like phosphodiesterase 3a || id:prot-a-2780	Atrial fibrillation || id:ebi-a-GCST006414	Inverse variance weighted	2	0.0285757	0.00801739	0.000364952	or
Acidic leucine-rich nuclear phosphoprotein 32 family member B || id:prot-a-105	Atrial fibrillation || id:ebi-a-GCST006414	Inverse variance weighted	2	-0.0630451	0.107202	0.556468	or
Actin-related protein 2/3 complex subunit 3 || id:prot-a-166	Atrial fibrillation || id:ebi-a-GCST006414	Wald ratio	1	0.0642907	0.0468204	0.169711	or
Actinic keratosis || id:ukb-d-L12_ACTINKERA	Atrial fibrillation || id:ebi-a-GCST006414	Inverse variance weighted	2	1.87412	9.98887	0.851174	or
Actions taken following self-harm: Receive help from friends / family / neighbours || id:ukb-d-20554_6	Atrial fibrillation || id:ebi-a-GCST006414	Wald ratio	1	0.648658	2.68495	0.809098	or
Activating signal cointegrator 1 complex subunit 1 || id:prot-a-181	Atrial fibrillation || id:ebi-a-GCST006414	Inverse variance weighted	3	0.00323518	0.0352794	0.926935	or
Activating signal cointegrator 1 complex subunit 1 || id:prot-a-181	Atrial fibrillation || id:ebi-a-GCST006414	MR Egger	3	-0.0718424	0.171982	0.74809	or
Activating signal cointegrator 1 complex subunit 1 || id:prot-a-181	Atrial fibrillation || id:ebi-a-GCST006414	Simple mode	3	-0.0453498	0.0416626	0.390062	or
Activating signal cointegrator 1 complex subunit 1 || id:prot-a-181	Atrial fibrillation || id:ebi-a-GCST006414	Weighted median	3	-0.0223159	0.0248611	0.369386	or
Activating signal cointegrator 1 complex subunit 1 || id:prot-a-181	Atrial fibrillation || id:ebi-a-GCST006414	Weighted mode	3	-0.0453498	0.0285014	0.252559	or
Activator of 90 kDa heat shock protein ATPase homolog 1 || id:prot-a-60	Atrial fibrillation || id:ebi-a-GCST006414	Wald ratio	1	0.00239187	0.0171417	0.889027	or
Activin receptor type-1B || id:prot-a-22	Atrial fibrillation || id:ebi-a-GCST006414	Wald ratio	1	-0.00453858	0.0443772	0.91854	or
Activities undertaken to treat anxiety: Talking therapies, such as psychotherapy, counselling, group therapy or CBT || id:ukb-d-20550_1	Atrial fibrillation || id:ebi-a-GCST006414	Wald ratio	1	0.88651	0.827409	0.283977	or
Activities undertaken to treat depression: Other therapeutic activities such as mindfulness, yoga or art classes || id:ukb-d-20547_3	Atrial fibrillation || id:ebi-a-GCST006414	Inverse variance weighted	2	1.58656	0.941945	0.0921156	or
Activities undertaken to treat depression: Talking therapies, such as psychotherapy, counselling, group therapy or CBT || id:ukb-d-20547_1	Atrial fibrillation || id:ebi-a-GCST006414	Inverse variance weighted	2	1.07176	0.511849	0.0362687	or
Acyl-CoA-binding domain-containing protein 6 || id:prot-a-14	Atrial fibrillation || id:ebi-a-GCST006414	Wald ratio	1	0.00124626	0.0219342	0.95469	or
Acyl-CoA-binding domain-containing protein 7 || id:prot-a-15	Atrial fibrillation || id:ebi-a-GCST006414	Inverse variance weighted	2	0.0342912	0.0283929	0.227148	or
Acylphosphatase-2 || id:prot-a-24	Atrial fibrillation || id:ebi-a-GCST006414	Inverse variance weighted	2	-0.00364959	0.0174245	0.834096	or
Added milk to espresso || id:ukb-b-1004	Atrial fibrillation || id:ebi-a-GCST006414	Inverse variance weighted	3	2.86157	1.40144	0.0411631	or
Added milk to espresso || id:ukb-b-1004	Atrial fibrillation || id:ebi-a-GCST006414	MR Egger	3	-2.10609	2.64856	0.572321	or
Added milk to espresso || id:ukb-b-1004	Atrial fibrillation || id:ebi-a-GCST006414	Simple mode	3	1.35836	1.73574	0.515818	or
Added milk to espresso || id:ukb-b-1004	Atrial fibrillation || id:ebi-a-GCST006414	Weighted median	3	1.55308	1.42567	0.275993	or
Added milk to espresso || id:ukb-b-1004	Atrial fibrillation || id:ebi-a-GCST006414	Weighted mode	3	1.32921	1.69412	0.514864	or
Added milk to filtered coffee || id:ukb-b-5332	Atrial fibrillation || id:ebi-a-GCST006414	Inverse variance weighted	2	0.146282	0.276438	0.596689	or
Added milk to filtered coffee || id:ukb-b-5332	Atrial fibrillation || id:ebi-a-GCST006414	Inverse variance weighted	2	0.146282	0.276438	0.596689	steiger
Added milk to rooibos tea || id:ukb-b-11491	Atrial fibrillation || id:ebi-a-GCST006414	Wald ratio	1	0.00948473	0.837818	0.990968	or
Added milk to standard tea || id:ukb-b-5209	Atrial fibrillation || id:ebi-a-GCST006414	Wald ratio	1	-0.554867	0.228143	0.0150116	or
Adenosine 3'-phospho 5'-phosphosulfate transporter 2 || id:prot-a-2755	Atrial fibrillation || id:ebi-a-GCST006414	Wald ratio	1	0.0258172	0.0537164	0.630786	or
Adenosine deaminase CECR1 || id:prot-a-506	Atrial fibrillation || id:ebi-a-GCST006414	Wald ratio	1	-0.00176211	0.0133921	0.895317	or
Adenylosuccinate synthetase isozyme 2 || id:prot-a-51	Atrial fibrillation || id:ebi-a-GCST006414	Inverse variance weighted	2	0.00369887	0.0166797	0.824501	or
Adenylyltransferase and sulfurtransferase MOCS3 || id:prot-a-1926	Atrial fibrillation || id:ebi-a-GCST006414	Wald ratio	1	0.0516987	0.0487445	0.288869	or
Adhesion G protein-coupled receptor F5 || id:prot-a-44	Atrial fibrillation || id:ebi-a-GCST006414	Inverse variance weighted	4	-0.011257	0.0118604	0.342557	or
Adhesion G protein-coupled receptor F5 || id:prot-a-44	Atrial fibrillation || id:ebi-a-GCST006414	MR Egger	4	-0.0141591	0.0186279	0.526575	or
Adhesion G protein-coupled receptor F5 || id:prot-a-44	Atrial fibrillation || id:ebi-a-GCST006414	Simple mode	4	-0.0366875	0.0271595	0.269608	or
Adhesion G protein-coupled receptor F5 || id:prot-a-44	Atrial fibrillation || id:ebi-a-GCST006414	Weighted median	4	-0.0100776	0.0101135	0.319029	or
Adhesion G protein-coupled receptor F5 || id:prot-a-44	Atrial fibrillation || id:ebi-a-GCST006414	Weighted mode	4	-0.00846633	0.01092	0.494665	or
Adhesion G-protein coupled receptor F1 || id:prot-a-43	Atrial fibrillation || id:ebi-a-GCST006414	Inverse variance weighted	2	0.00212167	0.0154764	0.890959	or
Adhesive capsulitis of shoulder || id:ukb-d-M13_ADHCAPSULITIS	Atrial fibrillation || id:ebi-a-GCST006414	Wald ratio	1	7.92153	8.54457	0.353883	or
Adipocyte plasma membrane-associated protein || id:prot-a-124	Atrial fibrillation || id:ebi-a-GCST006414	Inverse variance weighted	2	0.0310596	0.0308323	0.313755	or
Adiponectin || id:ieu-a-1	Atrial fibrillation || id:ebi-a-GCST006414	Inverse variance weighted	14	-0.0106775	0.0398304	0.788642	or
Adiponectin || id:ieu-a-1	Atrial fibrillation || id:ebi-a-GCST006414	Inverse variance weighted	4	-0.0485915	0.0502198	0.333256	steiger
Adiponectin || id:ieu-a-1	Atrial fibrillation || id:ebi-a-GCST006414	MR Egger	14	-0.00662355	0.0615627	0.916099	or
Adiponectin || id:ieu-a-1	Atrial fibrillation || id:ebi-a-GCST006414	Simple mode	14	-0.0862099	0.0705584	0.243468	or
Adiponectin || id:ieu-a-1	Atrial fibrillation || id:ebi-a-GCST006414	Weighted median	14	0.00132886	0.043188	0.975454	or
Adiponectin || id:ieu-a-1	Atrial fibrillation || id:ebi-a-GCST006414	Weighted mode	14	-0.0129557	0.0434684	0.770377	or
Adrenate (22:4n6) || id:met-a-537	Atrial fibrillation || id:ebi-a-GCST006414	Wald ratio	1	0.337176	0.198847	0.0899518	or
Adseverin || id:prot-a-2650	Atrial fibrillation || id:ebi-a-GCST006414	Inverse variance weighted	2	0.0222244	0.029184	0.446343	or
Adult-onset Still disease || id:ukb-d-STILL_ADULT	Atrial fibrillation || id:ebi-a-GCST006414	Inverse variance weighted	5	2.19944	2.58023	0.393981	or
Adult-onset Still disease || id:ukb-d-STILL_ADULT	Atrial fibrillation || id:ebi-a-GCST006414	MR Egger	5	-7.32116	6.6458	0.351078	or
Adult-onset Still disease || id:ukb-d-STILL_ADULT	Atrial fibrillation || id:ebi-a-GCST006414	Simple mode	5	3.63607	33.1037	0.917827	or
Adult-onset Still disease || id:ukb-d-STILL_ADULT	Atrial fibrillation || id:ebi-a-GCST006414	Weighted median	5	-0.108577	2.54643	0.965989	or
Adult-onset Still disease || id:ukb-d-STILL_ADULT	Atrial fibrillation || id:ebi-a-GCST006414	Weighted mode	5	-2.6792	26.7673	0.925087	or
Advanced glycosylation end product-specific receptor, soluble || id:prot-a-54	Atrial fibrillation || id:ebi-a-GCST006414	Inverse variance weighted	7	-0.0190117	0.0317239	0.548982	or
Advanced glycosylation end product-specific receptor, soluble || id:prot-a-54	Atrial fibrillation || id:ebi-a-GCST006414	MR Egger	7	-0.0986428	0.102983	0.382126	or
Advanced glycosylation end product-specific receptor, soluble || id:prot-a-54	Atrial fibrillation || id:ebi-a-GCST006414	Simple mode	7	-0.0452663	0.0567728	0.455649	or
Advanced glycosylation end product-specific receptor, soluble || id:prot-a-54	Atrial fibrillation || id:ebi-a-GCST006414	Weighted median	7	-0.0218895	0.0283863	0.44063	or
Advanced glycosylation end product-specific receptor, soluble || id:prot-a-54	Atrial fibrillation || id:ebi-a-GCST006414	Weighted mode	7	0.0493557	0.0610759	0.449874	or
Age asthma diagnosed by doctor || id:ukb-b-18436	Atrial fibrillation || id:ebi-a-GCST006414	Inverse variance weighted	3	-0.176455	0.137175	0.198322	or
Age asthma diagnosed by doctor || id:ukb-b-18436	Atrial fibrillation || id:ebi-a-GCST006414	Inverse variance weighted	3	-0.176455	0.137175	0.198322	steiger
Age asthma diagnosed by doctor || id:ukb-b-18436	Atrial fibrillation || id:ebi-a-GCST006414	MR Egger	3	-0.444505	0.717185	0.646775	or
Age asthma diagnosed by doctor || id:ukb-b-18436	Atrial fibrillation || id:ebi-a-GCST006414	Simple mode	3	-0.210175	0.148585	0.292818	or
Age asthma diagnosed by doctor || id:ukb-b-18436	Atrial fibrillation || id:ebi-a-GCST006414	Weighted median	3	-0.187154	0.0839851	0.0258524	or
Age asthma diagnosed by doctor || id:ukb-b-18436	Atrial fibrillation || id:ebi-a-GCST006414	Weighted mode	3	-0.264228	0.1178	0.154096	or
Age asthma diagnosed || id:ukb-b-4575	Atrial fibrillation || id:ebi-a-GCST006414	Inverse variance weighted	23	-0.0620193	0.041907	0.138893	or
Age asthma diagnosed || id:ukb-b-4575	Atrial fibrillation || id:ebi-a-GCST006414	Inverse variance weighted	23	-0.0620193	0.041907	0.138893	steiger
Age asthma diagnosed || id:ukb-b-4575	Atrial fibrillation || id:ebi-a-GCST006414	MR Egger	23	-0.263385	0.0924943	0.0096415	or
Age asthma diagnosed || id:ukb-b-4575	Atrial fibrillation || id:ebi-a-GCST006414	Simple mode	23	-0.0448184	0.090646	0.625901	or
Age asthma diagnosed || id:ukb-b-4575	Atrial fibrillation || id:ebi-a-GCST006414	Weighted median	23	-0.0702811	0.0463284	0.129261	or
Age asthma diagnosed || id:ukb-b-4575	Atrial fibrillation || id:ebi-a-GCST006414	Weighted mode	23	-0.034261	0.14274	0.812534	or
Age at death || id:ukb-b-3018	Atrial fibrillation || id:ebi-a-GCST006414	Wald ratio	1	-0.024684	0.092004	0.788474	or
Age at first live birth || id:ukb-b-12405	Atrial fibrillation || id:ebi-a-GCST006414	Inverse variance weighted	35	-0.0268939	0.0852596	0.752431	or
Age at first live birth || id:ukb-b-12405	Atrial fibrillation || id:ebi-a-GCST006414	Inverse variance weighted	34	-0.0831796	0.0626821	0.184506	steiger
Age at first live birth || id:ukb-b-12405	Atrial fibrillation || id:ebi-a-GCST006414	MR Egger	35	-0.279495	0.498989	0.579178	or
Age at first live birth || id:ukb-b-12405	Atrial fibrillation || id:ebi-a-GCST006414	Simple mode	35	-0.00552211	0.165117	0.973516	or
Age at first live birth || id:ukb-b-12405	Atrial fibrillation || id:ebi-a-GCST006414	Weighted median	35	-0.0405651	0.0795635	0.61016	or
Age at first live birth || id:ukb-b-12405	Atrial fibrillation || id:ebi-a-GCST006414	Weighted mode	35	0.0180491	0.143929	0.900943	or
Age at hysterectomy || id:ukb-b-4643	Atrial fibrillation || id:ebi-a-GCST006414	Inverse variance weighted	4	-0.0639123	0.13438	0.634353	or
Age at hysterectomy || id:ukb-b-4643	Atrial fibrillation || id:ebi-a-GCST006414	Inverse variance weighted	4	-0.0639123	0.13438	0.634353	steiger
Age at hysterectomy || id:ukb-b-4643	Atrial fibrillation || id:ebi-a-GCST006414	MR Egger	4	-1.39515	0.590803	0.142082	or
Age at hysterectomy || id:ukb-b-4643	Atrial fibrillation || id:ebi-a-GCST006414	Simple mode	4	-0.225608	0.239931	0.416431	or
Age at hysterectomy || id:ukb-b-4643	Atrial fibrillation || id:ebi-a-GCST006414	Weighted median	4	-0.0757209	0.120305	0.52908	or
Age at hysterectomy || id:ukb-b-4643	Atrial fibrillation || id:ebi-a-GCST006414	Weighted mode	4	-0.225608	0.198841	0.338996	or
Age at last live birth || id:ukb-b-8727	Atrial fibrillation || id:ebi-a-GCST006414	Inverse variance weighted	6	0.163556	0.129782	0.207583	or
Age at last live birth || id:ukb-b-8727	Atrial fibrillation || id:ebi-a-GCST006414	Inverse variance weighted	6	0.163556	0.129782	0.207583	steiger
Age at last live birth || id:ukb-b-8727	Atrial fibrillation || id:ebi-a-GCST006414	MR Egger	6	0.00429751	0.458402	0.992969	or
Age at last live birth || id:ukb-b-8727	Atrial fibrillation || id:ebi-a-GCST006414	Simple mode	6	0.100416	0.211379	0.654777	or
Age at last live birth || id:ukb-b-8727	Atrial fibrillation || id:ebi-a-GCST006414	Weighted median	6	0.100823	0.164226	0.539264	or
Age at last live birth || id:ukb-b-8727	Atrial fibrillation || id:ebi-a-GCST006414	Weighted mode	6	0.0962762	0.198599	0.648326	or
Age at menarche || id:ieu-a-1095	Atrial fibrillation || id:ebi-a-GCST006414	Inverse variance weighted	69	0.00207004	0.0337835	0.951141	or
Age at menarche || id:ieu-a-1095	Atrial fibrillation || id:ebi-a-GCST006414	Inverse variance weighted	64	-0.00127245	0.0304984	0.96672	steiger
Age at menarche || id:ieu-a-1095	Atrial fibrillation || id:ebi-a-GCST006414	MR Egger	69	0.125438	0.129678	0.336871	or
Age at menarche || id:ieu-a-1095	Atrial fibrillation || id:ebi-a-GCST006414	Simple mode	69	-0.109791	0.0871707	0.212156	or
Age at menarche || id:ieu-a-1095	Atrial fibrillation || id:ebi-a-GCST006414	Weighted median	69	0.0350765	0.0351393	0.318176	or
Age at menarche || id:ieu-a-1095	Atrial fibrillation || id:ebi-a-GCST006414	Weighted mode	69	0.0200495	0.0542474	0.712834	or
Age at menopause (last menstrual period) || id:ukb-b-17422	Atrial fibrillation || id:ebi-a-GCST006414	Inverse variance weighted	115	-0.00404847	0.0258254	0.875431	or
Age at menopause (last menstrual period) || id:ukb-b-17422	Atrial fibrillation || id:ebi-a-GCST006414	Inverse variance weighted	112	-0.000824145	0.0247634	0.973451	steiger
Age at menopause (last menstrual period) || id:ukb-b-17422	Atrial fibrillation || id:ebi-a-GCST006414	MR Egger	115	-0.00906744	0.0530777	0.86466	or
Age at menopause (last menstrual period) || id:ukb-b-17422	Atrial fibrillation || id:ebi-a-GCST006414	Simple mode	115	-0.0256406	0.0637022	0.688064	or
Age at menopause (last menstrual period) || id:ukb-b-17422	Atrial fibrillation || id:ebi-a-GCST006414	Weighted median	115	-0.00262811	0.0295286	0.92908	or
Age at menopause (last menstrual period) || id:ukb-b-17422	Atrial fibrillation || id:ebi-a-GCST006414	Weighted mode	115	-0.0256406	0.0330618	0.439629	or
Age at menopause || id:ieu-a-1004	Atrial fibrillation || id:ebi-a-GCST006414	Inverse variance weighted	42	-0.00325816	0.0095151	0.732034	or
Age at menopause || id:ieu-a-1004	Atrial fibrillation || id:ebi-a-GCST006414	Inverse variance weighted	42	-0.00325816	0.0095151	0.732034	steiger
Age at menopause || id:ieu-a-1004	Atrial fibrillation || id:ebi-a-GCST006414	MR Egger	42	0.00666472	0.022051	0.764034	or
Age at menopause || id:ieu-a-1004	Atrial fibrillation || id:ebi-a-GCST006414	Simple mode	42	0.0062045	0.018877	0.74407	or
Age at menopause || id:ieu-a-1004	Atrial fibrillation || id:ebi-a-GCST006414	Weighted median	42	0.00274208	0.00920211	0.765715	or
Age at menopause || id:ieu-a-1004	Atrial fibrillation || id:ebi-a-GCST006414	Weighted mode	42	0.000151516	0.0119889	0.989978	or
Age at recruitment || id:ukb-d-age	Atrial fibrillation || id:ebi-a-GCST006414	Wald ratio	1	0.114309	0.0793277	0.149593	or
Age cataract diagnosed || id:ukb-d-4700_irnt	Atrial fibrillation || id:ebi-a-GCST006414	Wald ratio	1	0.031243	0.10218	0.759784	or
Age completed full time education || id:ukb-b-6134	Atrial fibrillation || id:ebi-a-GCST006414	Inverse variance weighted	40	-0.0301516	0.162086	0.852427	or
Age completed full time education || id:ukb-b-6134	Atrial fibrillation || id:ebi-a-GCST006414	Inverse variance weighted	24	-0.0783388	0.108332	0.469595	steiger
Age completed full time education || id:ukb-b-6134	Atrial fibrillation || id:ebi-a-GCST006414	MR Egger	40	-0.674679	0.716384	0.352252	or
Age completed full time education || id:ukb-b-6134	Atrial fibrillation || id:ebi-a-GCST006414	Simple mode	40	-0.223549	0.25143	0.379397	or
Age completed full time education || id:ukb-b-6134	Atrial fibrillation || id:ebi-a-GCST006414	Weighted median	40	-0.188972	0.13186	0.15182	or
Age completed full time education || id:ukb-b-6134	Atrial fibrillation || id:ebi-a-GCST006414	Weighted mode	40	-0.223549	0.241674	0.360655	or
Age diabetes diagnosed || id:ukb-b-7435	Atrial fibrillation || id:ebi-a-GCST006414	Inverse variance weighted	6	-0.0562719	0.0301575	0.062051	or
Age diabetes diagnosed || id:ukb-b-7435	Atrial fibrillation || id:ebi-a-GCST006414	Inverse variance weighted	6	-0.0562719	0.0301575	0.062051	steiger
Age diabetes diagnosed || id:ukb-b-7435	Atrial fibrillation || id:ebi-a-GCST006414	MR Egger	6	0.0538618	0.0785683	0.530669	or
Age diabetes diagnosed || id:ukb-b-7435	Atrial fibrillation || id:ebi-a-GCST006414	Simple mode	6	-0.0652672	0.0616397	0.338116	or
Age diabetes diagnosed || id:ukb-b-7435	Atrial fibrillation || id:ebi-a-GCST006414	Weighted median	6	-0.0515953	0.0391348	0.187371	or
Age diabetes diagnosed || id:ukb-b-7435	Atrial fibrillation || id:ebi-a-GCST006414	Weighted mode	6	-0.0253817	0.0408741	0.561827	or
Age first had sexual intercourse || id:ukb-b-6591	Atrial fibrillation || id:ebi-a-GCST006414	Inverse variance weighted	197	-0.164249	0.0500883	0.00104109	or
Age first had sexual intercourse || id:ukb-b-6591	Atrial fibrillation || id:ebi-a-GCST006414	Inverse variance weighted	152	-0.127127	0.0365303	0.00050136	steiger
Age first had sexual intercourse || id:ukb-b-6591	Atrial fibrillation || id:ebi-a-GCST006414	MR Egger	197	-0.0634178	0.230292	0.783316	or
Age first had sexual intercourse || id:ukb-b-6591	Atrial fibrillation || id:ebi-a-GCST006414	Simple mode	197	-0.239492	0.168589	0.157032	or
Age first had sexual intercourse || id:ukb-b-6591	Atrial fibrillation || id:ebi-a-GCST006414	Weighted median	197	-0.156718	0.0501956	0.00179538	or
Age first had sexual intercourse || id:ukb-b-6591	Atrial fibrillation || id:ebi-a-GCST006414	Weighted mode	197	-0.206294	0.143535	0.152245	or
Age hay fever, rhinitis or eczema diagnosed || id:ukb-b-7556	Atrial fibrillation || id:ebi-a-GCST006414	Inverse variance weighted	37	-0.0107385	0.0421206	0.798765	or
Age hay fever, rhinitis or eczema diagnosed || id:ukb-b-7556	Atrial fibrillation || id:ebi-a-GCST006414	Inverse variance weighted	37	-0.0107385	0.0421206	0.798765	steiger
Age hay fever, rhinitis or eczema diagnosed || id:ukb-b-7556	Atrial fibrillation || id:ebi-a-GCST006414	MR Egger	37	0.00572942	0.105919	0.957169	or
Age hay fever, rhinitis or eczema diagnosed || id:ukb-b-7556	Atrial fibrillation || id:ebi-a-GCST006414	Simple mode	37	-0.0978336	0.124802	0.43822	or
Age hay fever, rhinitis or eczema diagnosed || id:ukb-b-7556	Atrial fibrillation || id:ebi-a-GCST006414	Weighted median	37	-0.07304	0.0549536	0.183808	or
Age hay fever, rhinitis or eczema diagnosed || id:ukb-b-7556	Atrial fibrillation || id:ebi-a-GCST006414	Weighted mode	37	-0.0978336	0.111311	0.385273	or
Age hayfever or allergic rhinitis diagnosed by doctor || id:ukb-b-18290	Atrial fibrillation || id:ebi-a-GCST006414	Inverse variance weighted	3	0.0286266	0.080465	0.722017	or
Age hayfever or allergic rhinitis diagnosed by doctor || id:ukb-b-18290	Atrial fibrillation || id:ebi-a-GCST006414	Inverse variance weighted	3	0.0286266	0.080465	0.722017	steiger
Age hayfever or allergic rhinitis diagnosed by doctor || id:ukb-b-18290	Atrial fibrillation || id:ebi-a-GCST006414	MR Egger	3	-0.0318606	0.864412	0.976546	or
Age hayfever or allergic rhinitis diagnosed by doctor || id:ukb-b-18290	Atrial fibrillation || id:ebi-a-GCST006414	Simple mode	3	0.122704	0.115244	0.398527	or
Age hayfever or allergic rhinitis diagnosed by doctor || id:ukb-b-18290	Atrial fibrillation || id:ebi-a-GCST006414	Weighted median	3	0.0300264	0.0722132	0.677554	or
Age hayfever or allergic rhinitis diagnosed by doctor || id:ukb-b-18290	Atrial fibrillation || id:ebi-a-GCST006414	Weighted mode	3	0.0588341	0.0862335	0.565488	or
Age high blood pressure diagnosed || id:ukb-b-1061	Atrial fibrillation || id:ebi-a-GCST006414	Inverse variance weighted	9	-0.582074	0.125748	3.67624e-06	or
Age high blood pressure diagnosed || id:ukb-b-1061	Atrial fibrillation || id:ebi-a-GCST006414	Inverse variance weighted	8	-0.523642	0.116239	6.64116e-06	steiger
Age high blood pressure diagnosed || id:ukb-b-1061	Atrial fibrillation || id:ebi-a-GCST006414	MR Egger	9	-0.541089	0.508179	0.322327	or
Age high blood pressure diagnosed || id:ukb-b-1061	Atrial fibrillation || id:ebi-a-GCST006414	Simple mode	9	-0.369351	0.203168	0.106585	or
Age high blood pressure diagnosed || id:ukb-b-1061	Atrial fibrillation || id:ebi-a-GCST006414	Weighted median	9	-0.448048	0.129774	0.000555356	or
Age high blood pressure diagnosed || id:ukb-b-1061	Atrial fibrillation || id:ebi-a-GCST006414	Weighted mode	9	-0.340799	0.227179	0.171969	or
Age last used hormone-replacement therapy (HRT) || id:ukb-b-4564	Atrial fibrillation || id:ebi-a-GCST006414	Inverse variance weighted	4	-0.0659368	0.176007	0.707939	or
Age last used hormone-replacement therapy (HRT) || id:ukb-b-4564	Atrial fibrillation || id:ebi-a-GCST006414	Inverse variance weighted	4	-0.0659368	0.176007	0.707939	steiger
Age last used hormone-replacement therapy (HRT) || id:ukb-b-4564	Atrial fibrillation || id:ebi-a-GCST006414	MR Egger	4	-0.713309	0.254393	0.107136	or
Age last used hormone-replacement therapy (HRT) || id:ukb-b-4564	Atrial fibrillation || id:ebi-a-GCST006414	Simple mode	4	-0.242007	0.273572	0.441512	or
Age last used hormone-replacement therapy (HRT) || id:ukb-b-4564	Atrial fibrillation || id:ebi-a-GCST006414	Weighted median	4	-0.164646	0.131399	0.210197	or
Age last used hormone-replacement therapy (HRT) || id:ukb-b-4564	Atrial fibrillation || id:ebi-a-GCST006414	Weighted mode	4	-0.268295	0.165076	0.202573	or
Age of primiparous women at birth of child || id:ukb-b-16927	Atrial fibrillation || id:ebi-a-GCST006414	Wald ratio	1	-0.241866	0.162996	0.137843	or
Age started hormone-replacement therapy (HRT) || id:ukb-b-9487	Atrial fibrillation || id:ebi-a-GCST006414	Inverse variance weighted	24	-0.00109753	0.0606008	0.98555	or
Age started hormone-replacement therapy (HRT) || id:ukb-b-9487	Atrial fibrillation || id:ebi-a-GCST006414	Inverse variance weighted	23	0.0412716	0.0432478	0.339929	steiger
Age started hormone-replacement therapy (HRT) || id:ukb-b-9487	Atrial fibrillation || id:ebi-a-GCST006414	MR Egger	24	-0.065376	0.190969	0.735345	or
Age started hormone-replacement therapy (HRT) || id:ukb-b-9487	Atrial fibrillation || id:ebi-a-GCST006414	Simple mode	24	0.0309181	0.110739	0.782589	or
Age started hormone-replacement therapy (HRT) || id:ukb-b-9487	Atrial fibrillation || id:ebi-a-GCST006414	Weighted median	24	0.0217808	0.0623836	0.726982	or
Age started hormone-replacement therapy (HRT) || id:ukb-b-9487	Atrial fibrillation || id:ebi-a-GCST006414	Weighted mode	24	0.0435424	0.104009	0.679362	or
Age started oral contraceptive pill || id:ukb-b-9433	Atrial fibrillation || id:ebi-a-GCST006414	Inverse variance weighted	4	0.0844312	0.347744	0.808163	or
Age started oral contraceptive pill || id:ukb-b-9433	Atrial fibrillation || id:ebi-a-GCST006414	Inverse variance weighted	4	0.0844312	0.347744	0.808163	steiger
Age started oral contraceptive pill || id:ukb-b-9433	Atrial fibrillation || id:ebi-a-GCST006414	MR Egger	4	-0.441131	1.36022	0.776481	or
Age started oral contraceptive pill || id:ukb-b-9433	Atrial fibrillation || id:ebi-a-GCST006414	Simple mode	4	0.658683	0.614063	0.362034	or
Age started oral contraceptive pill || id:ukb-b-9433	Atrial fibrillation || id:ebi-a-GCST006414	Weighted median	4	-0.0759015	0.243638	0.755395	or
Age started oral contraceptive pill || id:ukb-b-9433	Atrial fibrillation || id:ebi-a-GCST006414	Weighted mode	4	-0.424128	0.391858	0.358331	or
Age started smoking in former smokers || id:ukb-b-2047	Atrial fibrillation || id:ebi-a-GCST006414	Wald ratio	1	0.665899	0.276789	0.0161372	or
Age started wearing glasses or contact lenses || id:ukb-b-5801	Atrial fibrillation || id:ebi-a-GCST006414	Inverse variance weighted	83	-0.0835636	0.0581098	0.150426	or
Age started wearing glasses or contact lenses || id:ukb-b-5801	Atrial fibrillation || id:ebi-a-GCST006414	Inverse variance weighted	69	-0.143453	0.0469995	0.00227154	steiger
Age started wearing glasses or contact lenses || id:ukb-b-5801	Atrial fibrillation || id:ebi-a-GCST006414	MR Egger	83	-0.26589	0.159128	0.0985978	or
Age started wearing glasses or contact lenses || id:ukb-b-5801	Atrial fibrillation || id:ebi-a-GCST006414	Simple mode	83	-0.0760333	0.157369	0.630275	or
Age started wearing glasses or contact lenses || id:ukb-b-5801	Atrial fibrillation || id:ebi-a-GCST006414	Weighted median	83	-0.126647	0.0720044	0.0785994	or
Age started wearing glasses or contact lenses || id:ukb-b-5801	Atrial fibrillation || id:ebi-a-GCST006414	Weighted mode	83	-0.12221	0.10345	0.24088	or
Age stopped smoking || id:ukb-b-7138	Atrial fibrillation || id:ebi-a-GCST006414	Wald ratio	1	-0.467838	0.263159	0.0754404	or
Age when last used oral contraceptive pill || id:ukb-b-4206	Atrial fibrillation || id:ebi-a-GCST006414	Wald ratio	1	-0.0995021	0.337442	0.768092	or
Age when periods started (menarche) || id:ukb-b-3768	Atrial fibrillation || id:ebi-a-GCST006414	Inverse variance weighted	199	-0.0191318	0.0504513	0.70453	or
Age when periods started (menarche) || id:ukb-b-3768	Atrial fibrillation || id:ebi-a-GCST006414	Inverse variance weighted	98	0.0324858	0.040944	0.427533	steiger
Age when periods started (menarche) || id:ukb-b-3768	Atrial fibrillation || id:ebi-a-GCST006414	MR Egger	199	0.114395	0.142206	0.42212	or
Age when periods started (menarche) || id:ukb-b-3768	Atrial fibrillation || id:ebi-a-GCST006414	Simple mode	199	-0.10078	0.144283	0.485694	or
Age when periods started (menarche) || id:ukb-b-3768	Atrial fibrillation || id:ebi-a-GCST006414	Weighted median	199	0.0475489	0.0538589	0.377322	or
Age when periods started (menarche) || id:ukb-b-3768	Atrial fibrillation || id:ebi-a-GCST006414	Weighted mode	199	0.0467142	0.0789286	0.554624	or
Agouti-related protein || id:prot-a-59	Atrial fibrillation || id:ebi-a-GCST006414	Wald ratio	1	0.04849	0.0348788	0.164455	or
Agouti-signaling protein || id:prot-a-187	Atrial fibrillation || id:ebi-a-GCST006414	Wald ratio	1	0.0184829	0.013141	0.159574	or
Aide-memoire completed || id:ukb-b-11158	Atrial fibrillation || id:ebi-a-GCST006414	Inverse variance weighted	5	-0.698254	0.653449	0.285265	or
Aide-memoire completed || id:ukb-b-11158	Atrial fibrillation || id:ebi-a-GCST006414	MR Egger	5	1.2189	2.2612	0.627286	or
Aide-memoire completed || id:ukb-b-11158	Atrial fibrillation || id:ebi-a-GCST006414	Simple mode	5	-1.33219	1.31952	0.369801	or
Aide-memoire completed || id:ukb-b-11158	Atrial fibrillation || id:ebi-a-GCST006414	Weighted median	5	-0.689264	1.32202	0.602108	or
Aide-memoire completed || id:ukb-b-11158	Atrial fibrillation || id:ebi-a-GCST006414	Weighted mode	5	-1.11983	1.24902	0.420631	or
Alanine aminotransferase || id:ukb-d-30620_irnt	Atrial fibrillation || id:ebi-a-GCST006414	Inverse variance weighted	195	-0.0268127	0.0377586	0.477638	or
Alanine aminotransferase || id:ukb-d-30620_irnt	Atrial fibrillation || id:ebi-a-GCST006414	Inverse variance weighted	170	-0.034908	0.0278354	0.209809	steiger
Alanine aminotransferase || id:ukb-d-30620_irnt	Atrial fibrillation || id:ebi-a-GCST006414	MR Egger	195	-0.0797841	0.0756662	0.293008	or
Alanine aminotransferase || id:ukb-d-30620_irnt	Atrial fibrillation || id:ebi-a-GCST006414	Simple mode	195	-0.00678777	0.104207	0.948132	or
Alanine aminotransferase || id:ukb-d-30620_irnt	Atrial fibrillation || id:ebi-a-GCST006414	Weighted median	195	-0.0265719	0.0415374	0.522361	or
Alanine aminotransferase || id:ukb-d-30620_irnt	Atrial fibrillation || id:ebi-a-GCST006414	Weighted mode	195	0.00927371	0.0571608	0.871287	or
Alanine || id:met-c-840	Atrial fibrillation || id:ebi-a-GCST006414	Inverse variance weighted	6	0.0311545	0.0461982	0.500079	or
Alanine || id:met-c-840	Atrial fibrillation || id:ebi-a-GCST006414	Inverse variance weighted	6	0.0311545	0.0461982	0.500079	steiger
Alanine || id:met-c-840	Atrial fibrillation || id:ebi-a-GCST006414	MR Egger	6	0.0825331	0.234362	0.742488	or
Alanine || id:met-c-840	Atrial fibrillation || id:ebi-a-GCST006414	Simple mode	6	0.105983	0.084713	0.266254	or
Alanine || id:met-c-840	Atrial fibrillation || id:ebi-a-GCST006414	Weighted median	6	0.0322859	0.0488002	0.508232	or
Alanine || id:met-c-840	Atrial fibrillation || id:ebi-a-GCST006414	Weighted mode	6	0.0148055	0.0665543	0.83276	or
Alanine--tRNA ligase, cytoplasmic || id:prot-a-3	Atrial fibrillation || id:ebi-a-GCST006414	Wald ratio	1	0.00241779	0.0425532	0.95469	or
Albumin || id:met-c-841	Atrial fibrillation || id:ebi-a-GCST006414	Inverse variance weighted	3	0.0411613	0.073084	0.573295	or
Albumin || id:met-c-841	Atrial fibrillation || id:ebi-a-GCST006414	MR Egger	3	-0.0145006	0.279868	0.967045	or
Albumin || id:met-c-841	Atrial fibrillation || id:ebi-a-GCST006414	Simple mode	3	0.136281	0.12226	0.380972	or
Albumin || id:met-c-841	Atrial fibrillation || id:ebi-a-GCST006414	Weighted median	3	0.0461747	0.0741748	0.533606	or
Albumin || id:met-c-841	Atrial fibrillation || id:ebi-a-GCST006414	Weighted mode	3	-0.0310211	0.0978332	0.781221	or
Albumin || id:ukb-d-30600_irnt	Atrial fibrillation || id:ebi-a-GCST006414	Inverse variance weighted	194	-0.115747	0.0339116	0.000642083	or
Albumin || id:ukb-d-30600_irnt	Atrial fibrillation || id:ebi-a-GCST006414	Inverse variance weighted	168	-0.0764662	0.0266285	0.00408405	steiger
Albumin || id:ukb-d-30600_irnt	Atrial fibrillation || id:ebi-a-GCST006414	MR Egger	194	-0.0570775	0.0658093	0.386851	or
Albumin || id:ukb-d-30600_irnt	Atrial fibrillation || id:ebi-a-GCST006414	Simple mode	194	-0.0518454	0.0837102	0.53642	or
Albumin || id:ukb-d-30600_irnt	Atrial fibrillation || id:ebi-a-GCST006414	Weighted median	194	-0.0896942	0.0385831	0.020088	or
Albumin || id:ukb-d-30600_irnt	Atrial fibrillation || id:ebi-a-GCST006414	Weighted mode	194	-0.0703239	0.046489	0.131991	or
Alcohol consumed || id:ukb-b-10923	Atrial fibrillation || id:ebi-a-GCST006414	Wald ratio	1	0.601367	0.350926	0.0865919	or
Alcohol consumption || id:ieu-a-1283	Atrial fibrillation || id:ebi-a-GCST006414	Inverse variance weighted	4	0.26527	0.161136	0.0997119	or
Alcohol consumption || id:ieu-a-1283	Atrial fibrillation || id:ebi-a-GCST006414	Inverse variance weighted	4	0.26527	0.161136	0.0997119	steiger
Alcohol consumption || id:ieu-a-1283	Atrial fibrillation || id:ebi-a-GCST006414	MR Egger	4	0.0866081	1.21931	0.949837	or
Alcohol consumption || id:ieu-a-1283	Atrial fibrillation || id:ebi-a-GCST006414	Simple mode	4	0.339688	0.227576	0.232359	or
Alcohol consumption || id:ieu-a-1283	Atrial fibrillation || id:ebi-a-GCST006414	Weighted median	4	0.258689	0.185953	0.164179	or
Alcohol consumption || id:ieu-a-1283	Atrial fibrillation || id:ebi-a-GCST006414	Weighted mode	4	0.275461	0.203326	0.268484	or
Alcohol dehydrogenase 1B || id:prot-a-46	Atrial fibrillation || id:ebi-a-GCST006414	Inverse variance weighted	2	0.00711228	0.0161799	0.660244	or
Alcohol dehydrogenase [NADP(+)] || id:prot-a-67	Atrial fibrillation || id:ebi-a-GCST006414	Inverse variance weighted	2	-0.00767443	0.00937955	0.413238	or
Alcohol drinker status: Current || id:ukb-d-20117_2	Atrial fibrillation || id:ebi-a-GCST006414	Inverse variance weighted	3	2.68249	1.19692	0.0250153	or
Alcohol drinker status: Current || id:ukb-d-20117_2	Atrial fibrillation || id:ebi-a-GCST006414	MR Egger	3	3.36896	3.4869	0.510951	or
Alcohol drinker status: Current || id:ukb-d-20117_2	Atrial fibrillation || id:ebi-a-GCST006414	Simple mode	3	3.55692	4.45376	0.508271	or
Alcohol drinker status: Current || id:ukb-d-20117_2	Atrial fibrillation || id:ebi-a-GCST006414	Weighted median	3	0.707084	28.6244	0.980293	or
Alcohol drinker status: Current || id:ukb-d-20117_2	Atrial fibrillation || id:ebi-a-GCST006414	Weighted mode	3	0.352199	2.34872	0.894558	or
Alcohol intake frequency. || id:ukb-b-5779	Atrial fibrillation || id:ebi-a-GCST006414	Inverse variance weighted	100	0.0464731	0.0476796	0.329711	or
Alcohol intake frequency. || id:ukb-b-5779	Atrial fibrillation || id:ebi-a-GCST006414	Inverse variance weighted	98	0.0461147	0.0445901	0.301046	steiger
Alcohol intake frequency. || id:ukb-b-5779	Atrial fibrillation || id:ebi-a-GCST006414	MR Egger	100	-0.128445	0.112611	0.256815	or
Alcohol intake frequency. || id:ukb-b-5779	Atrial fibrillation || id:ebi-a-GCST006414	Simple mode	100	0.307028	0.162713	0.0620994	or
Alcohol intake frequency. || id:ukb-b-5779	Atrial fibrillation || id:ebi-a-GCST006414	Weighted median	100	-0.0168473	0.0582356	0.772354	or
Alcohol intake frequency. || id:ukb-b-5779	Atrial fibrillation || id:ebi-a-GCST006414	Weighted mode	100	-0.109678	0.0751961	0.147852	or
Alcohol intake versus 10 years previously || id:ukb-b-3460	Atrial fibrillation || id:ebi-a-GCST006414	Inverse variance weighted	14	0.21235	0.207551	0.30625	or
Alcohol intake versus 10 years previously || id:ukb-b-3460	Atrial fibrillation || id:ebi-a-GCST006414	Inverse variance weighted	7	-0.178456	0.236975	0.451414	steiger
Alcohol intake versus 10 years previously || id:ukb-b-3460	Atrial fibrillation || id:ebi-a-GCST006414	MR Egger	14	-0.975857	0.577805	0.11703	or
Alcohol intake versus 10 years previously || id:ukb-b-3460	Atrial fibrillation || id:ebi-a-GCST006414	Simple mode	14	0.928423	0.531985	0.104525	or
Alcohol intake versus 10 years previously || id:ukb-b-3460	Atrial fibrillation || id:ebi-a-GCST006414	Weighted median	14	0.163801	0.271886	0.546866	or
Alcohol intake versus 10 years previously || id:ukb-b-3460	Atrial fibrillation || id:ebi-a-GCST006414	Weighted mode	14	0.0531337	0.561087	0.925999	or
Alcohol usually taken with meals || id:ukb-b-16878	Atrial fibrillation || id:ebi-a-GCST006414	Inverse variance weighted	35	-0.25032	0.192994	0.194619	or
Alcohol usually taken with meals || id:ukb-b-16878	Atrial fibrillation || id:ebi-a-GCST006414	MR Egger	35	2.26451	1.41302	0.118553	or
Alcohol usually taken with meals || id:ukb-b-16878	Atrial fibrillation || id:ebi-a-GCST006414	Simple mode	35	-0.0712095	0.387414	0.855257	or
Alcohol usually taken with meals || id:ukb-b-16878	Atrial fibrillation || id:ebi-a-GCST006414	Weighted median	35	-0.114424	0.230594	0.619743	or
Alcohol usually taken with meals || id:ukb-b-16878	Atrial fibrillation || id:ebi-a-GCST006414	Weighted mode	35	-0.00608229	0.341681	0.985902	or
Alcohol || id:ukb-b-5359	Atrial fibrillation || id:ebi-a-GCST006414	Wald ratio	1	0.323848	0.188981	0.0865919	or
Aldehyde dehydrogenase family 3 member B1 || id:prot-a-76	Atrial fibrillation || id:ebi-a-GCST006414	Wald ratio	1	0.00247383	0.016746	0.882558	or
Aldehyde dehydrogenase, dimeric NADP-preferring || id:prot-a-75	Atrial fibrillation || id:ebi-a-GCST006414	Inverse variance weighted	2	0.00517299	0.0435604	0.90547	or
Aldo-keto reductase family 1 member C1 || id:prot-a-69	Atrial fibrillation || id:ebi-a-GCST006414	Inverse variance weighted	2	-0.0286677	0.0294387	0.330151	or
Aldose reductase || id:prot-a-68	Atrial fibrillation || id:ebi-a-GCST006414	Inverse variance weighted	2	0.009279	0.0193802	0.632089	or
Alkaline phosphatase || id:ukb-d-30610_irnt	Atrial fibrillation || id:ebi-a-GCST006414	Inverse variance weighted	304	0.00823378	0.0223329	0.712364	or
Alkaline phosphatase || id:ukb-d-30610_irnt	Atrial fibrillation || id:ebi-a-GCST006414	Inverse variance weighted	270	0.00791297	0.019351	0.6826	steiger
Alkaline phosphatase || id:ukb-d-30610_irnt	Atrial fibrillation || id:ebi-a-GCST006414	MR Egger	304	-0.052739	0.0379992	0.166191	or
Alkaline phosphatase || id:ukb-d-30610_irnt	Atrial fibrillation || id:ebi-a-GCST006414	Simple mode	304	-0.113469	0.0599565	0.0593738	or
Alkaline phosphatase || id:ukb-d-30610_irnt	Atrial fibrillation || id:ebi-a-GCST006414	Weighted median	304	-0.0491099	0.0264685	0.0635378	or
Alkaline phosphatase || id:ukb-d-30610_irnt	Atrial fibrillation || id:ebi-a-GCST006414	Weighted mode	304	-0.0774135	0.0315213	0.014614	or
All-trans-retinol 13,14-reductase || id:prot-a-2525	Atrial fibrillation || id:ebi-a-GCST006414	Wald ratio	1	-0.0557733	0.0488393	0.253464	or
Allergic disease (asthma, hay fever or eczema) || id:ebi-a-GCST005038	Atrial fibrillation || id:ebi-a-GCST006414	Inverse variance weighted	74	0.0338486	0.0289818	0.242837	or
Allergic disease (asthma, hay fever or eczema) || id:ebi-a-GCST005038	Atrial fibrillation || id:ebi-a-GCST006414	Inverse variance weighted	61	0.0214097	0.0227372	0.34639	steiger
Allergic disease (asthma, hay fever or eczema) || id:ebi-a-GCST005038	Atrial fibrillation || id:ebi-a-GCST006414	MR Egger	74	0.0758423	0.0829986	0.363884	or
Allergic disease (asthma, hay fever or eczema) || id:ebi-a-GCST005038	Atrial fibrillation || id:ebi-a-GCST006414	Simple mode	74	0.164379	0.079734	0.0428077	or
Allergic disease (asthma, hay fever or eczema) || id:ebi-a-GCST005038	Atrial fibrillation || id:ebi-a-GCST006414	Weighted median	74	0.0387052	0.0304571	0.203795	or
Allergic disease (asthma, hay fever or eczema) || id:ebi-a-GCST005038	Atrial fibrillation || id:ebi-a-GCST006414	Weighted mode	74	0.119983	0.0652772	0.0701242	or
Allergin-1 || id:prot-a-1901	Atrial fibrillation || id:ebi-a-GCST006414	Inverse variance weighted	2	0.0318726	0.0297965	0.284765	or
Allograft inflammatory factor 1 || id:prot-a-62	Atrial fibrillation || id:ebi-a-GCST006414	Wald ratio	1	0.0003125	0.0135937	0.981659	or
Alpha-(1,3)-fucosyltransferase 10 || id:prot-a-1151	Atrial fibrillation || id:ebi-a-GCST006414	Inverse variance weighted	2	-1.73419e-05	0.0146167	0.999053	or
Alpha-(1,3)-fucosyltransferase 10 || id:prot-a-1151	Atrial fibrillation || id:ebi-a-GCST006414	Inverse variance weighted	2	-1.73419e-05	0.0146167	0.999053	steiger
Alpha-(1,3)-fucosyltransferase 5 || id:prot-a-1153	Atrial fibrillation || id:ebi-a-GCST006414	Inverse variance weighted	3	-0.00776166	0.0107616	0.470763	or
Alpha-(1,3)-fucosyltransferase 5 || id:prot-a-1153	Atrial fibrillation || id:ebi-a-GCST006414	Inverse variance weighted	3	-0.00776166	0.0107616	0.470763	steiger
Alpha-(1,3)-fucosyltransferase 5 || id:prot-a-1153	Atrial fibrillation || id:ebi-a-GCST006414	MR Egger	3	0.00857972	0.0424235	0.872964	or
Alpha-(1,3)-fucosyltransferase 5 || id:prot-a-1153	Atrial fibrillation || id:ebi-a-GCST006414	Simple mode	3	-0.00383512	0.0145516	0.816794	or
Alpha-(1,3)-fucosyltransferase 5 || id:prot-a-1153	Atrial fibrillation || id:ebi-a-GCST006414	Weighted median	3	-0.00694411	0.0114734	0.545022	or
Alpha-(1,3)-fucosyltransferase 5 || id:prot-a-1153	Atrial fibrillation || id:ebi-a-GCST006414	Weighted mode	3	-0.00487465	0.0128864	0.7416	or
Alpha-(1,3)-fucosyltransferase 9 || id:prot-a-1155	Atrial fibrillation || id:ebi-a-GCST006414	Inverse variance weighted	2	-0.00791014	0.0113658	0.486455	or
Alpha-(1,6)-fucosyltransferase || id:prot-a-1154	Atrial fibrillation || id:ebi-a-GCST006414	Inverse variance weighted	3	-0.00613258	0.0217419	0.777896	or
Alpha-(1,6)-fucosyltransferase || id:prot-a-1154	Atrial fibrillation || id:ebi-a-GCST006414	Inverse variance weighted	2	-0.0118071	0.00929948	0.204211	steiger
Alpha-(1,6)-fucosyltransferase || id:prot-a-1154	Atrial fibrillation || id:ebi-a-GCST006414	MR Egger	3	-0.033601	0.0428275	0.576483	or
Alpha-(1,6)-fucosyltransferase || id:prot-a-1154	Atrial fibrillation || id:ebi-a-GCST006414	Simple mode	3	-0.032217	0.0163081	0.186876	or
Alpha-(1,6)-fucosyltransferase || id:prot-a-1154	Atrial fibrillation || id:ebi-a-GCST006414	Weighted median	3	-0.0103874	0.0082327	0.207047	or
Alpha-(1,6)-fucosyltransferase || id:prot-a-1154	Atrial fibrillation || id:ebi-a-GCST006414	Weighted mode	3	-0.0108417	0.00857121	0.333336	or
Alpha-1,3-mannosyl-glycoprotein 4-beta-N-acetylglucosaminyltransferase B || id:prot-a-1894	Atrial fibrillation || id:ebi-a-GCST006414	Wald ratio	1	0.0134571	0.0267056	0.614327	or
Alpha-1,6-mannosyl-glycoprotein 2-beta-N-acetylglucosaminyltransferase || id:prot-a-1893	Atrial fibrillation || id:ebi-a-GCST006414	Inverse variance weighted	2	0.035583	0.0401087	0.374991	or
Alpha-2,8-sialyltransferase 8F || id:prot-a-2861	Atrial fibrillation || id:ebi-a-GCST006414	Wald ratio	1	-0.0212882	0.0480349	0.657634	or
Alpha-2-HS-glycoprotein || id:prot-a-61	Atrial fibrillation || id:ebi-a-GCST006414	Inverse variance weighted	2	0.00255578	0.0116964	0.827032	or
Alpha-2-HS-glycoprotein || id:prot-a-61	Atrial fibrillation || id:ebi-a-GCST006414	Inverse variance weighted	2	0.00255578	0.0116964	0.827032	steiger
Alpha-2-antiplasmin || id:prot-a-2700	Atrial fibrillation || id:ebi-a-GCST006414	Wald ratio	1	-0.0225499	0.0393177	0.566286	or
Alpha-L-iduronidase || id:prot-a-1411	Atrial fibrillation || id:ebi-a-GCST006414	Inverse variance weighted	4	0.022485	0.0374193	0.547911	or
Alpha-L-iduronidase || id:prot-a-1411	Atrial fibrillation || id:ebi-a-GCST006414	MR Egger	4	-0.0736097	0.0339983	0.162778	or
Alpha-L-iduronidase || id:prot-a-1411	Atrial fibrillation || id:ebi-a-GCST006414	Simple mode	4	0.00542461	0.0184693	0.788127	or
Alpha-L-iduronidase || id:prot-a-1411	Atrial fibrillation || id:ebi-a-GCST006414	Weighted median	4	0.00844828	0.0111417	0.448298	or
Alpha-L-iduronidase || id:prot-a-1411	Atrial fibrillation || id:ebi-a-GCST006414	Weighted mode	4	0.00446961	0.0122349	0.739112	or
Alpha-N-acetylgalactosaminide alpha-2,6-sialyltransferase 1 || id:prot-a-2852	Atrial fibrillation || id:ebi-a-GCST006414	Inverse variance weighted	4	-0.0152231	0.0237483	0.521509	or
Alpha-N-acetylgalactosaminide alpha-2,6-sialyltransferase 1 || id:prot-a-2852	Atrial fibrillation || id:ebi-a-GCST006414	MR Egger	4	-0.0306178	0.0665736	0.690738	or
Alpha-N-acetylgalactosaminide alpha-2,6-sialyltransferase 1 || id:prot-a-2852	Atrial fibrillation || id:ebi-a-GCST006414	Simple mode	4	-0.0230281	0.0435182	0.633349	or
Alpha-N-acetylgalactosaminide alpha-2,6-sialyltransferase 1 || id:prot-a-2852	Atrial fibrillation || id:ebi-a-GCST006414	Weighted median	4	-0.00482731	0.0223917	0.829311	or
Alpha-N-acetylgalactosaminide alpha-2,6-sialyltransferase 1 || id:prot-a-2852	Atrial fibrillation || id:ebi-a-GCST006414	Weighted mode	4	0.0111097	0.0246575	0.682876	or
Alpha-N-acetylgalactosaminide alpha-2,6-sialyltransferase 2 || id:prot-a-2853	Atrial fibrillation || id:ebi-a-GCST006414	Inverse variance weighted	2	-0.0875735	0.0370038	0.0179518	or
Alpha-N-acetylgalactosaminide alpha-2,6-sialyltransferase 3 || id:prot-a-2854	Atrial fibrillation || id:ebi-a-GCST006414	Wald ratio	1	0.00469641	0.0291848	0.872157	or
Alpha-amylase 1 || id:prot-a-89	Atrial fibrillation || id:ebi-a-GCST006414	Inverse variance weighted	4	-0.0178208	0.0145508	0.220677	or
Alpha-amylase 1 || id:prot-a-89	Atrial fibrillation || id:ebi-a-GCST006414	MR Egger	4	-0.0136947	0.0429815	0.780213	or
Alpha-amylase 1 || id:prot-a-89	Atrial fibrillation || id:ebi-a-GCST006414	Simple mode	4	-0.00619621	0.0223149	0.799301	or
Alpha-amylase 1 || id:prot-a-89	Atrial fibrillation || id:ebi-a-GCST006414	Weighted median	4	-0.0166486	0.0163824	0.30951	or
Alpha-amylase 1 || id:prot-a-89	Atrial fibrillation || id:ebi-a-GCST006414	Weighted mode	4	-0.0179553	0.0170119	0.368703	or
Alpha-hydroxyisovalerate || id:met-a-616	Atrial fibrillation || id:ebi-a-GCST006414	Inverse variance weighted	3	0.0313751	0.152234	0.836715	or
Alpha-hydroxyisovalerate || id:met-a-616	Atrial fibrillation || id:ebi-a-GCST006414	Inverse variance weighted	3	0.0313751	0.152234	0.836715	steiger
Alpha-hydroxyisovalerate || id:met-a-616	Atrial fibrillation || id:ebi-a-GCST006414	MR Egger	3	-0.656464	0.437376	0.374155	or
Alpha-hydroxyisovalerate || id:met-a-616	Atrial fibrillation || id:ebi-a-GCST006414	Simple mode	3	0.184981	0.240889	0.522817	or
Alpha-hydroxyisovalerate || id:met-a-616	Atrial fibrillation || id:ebi-a-GCST006414	Weighted median	3	0.00661323	0.140396	0.96243	or
Alpha-hydroxyisovalerate || id:met-a-616	Atrial fibrillation || id:ebi-a-GCST006414	Weighted mode	3	-0.0695593	0.157683	0.702221	or
Alpha-ketoglutarate || id:met-a-577	Atrial fibrillation || id:ebi-a-GCST006414	Wald ratio	1	0.196407	0.164072	0.231275	or
Alpha-synuclein || id:prot-a-2790	Atrial fibrillation || id:ebi-a-GCST006414	Wald ratio	1	0.0390795	0.0356057	0.272396	or
Alpha-taxilin || id:prot-a-3120	Atrial fibrillation || id:ebi-a-GCST006414	Wald ratio	1	0.00490798	0.0351738	0.889027	or
Alpha/beta hydrolase domain-containing protein 14A || id:prot-a-6	Atrial fibrillation || id:ebi-a-GCST006414	Wald ratio	1	0.00209407	0.0141753	0.882558	or
Alzheimer's disease (late onset) || id:ebi-a-GCST002245	Atrial fibrillation || id:ebi-a-GCST006414	Inverse variance weighted	17	-0.0108668	0.0075885	0.152142	or
Alzheimer's disease (late onset) || id:ebi-a-GCST002245	Atrial fibrillation || id:ebi-a-GCST006414	Inverse variance weighted	17	-0.0108668	0.0075885	0.152142	steiger
Alzheimer's disease (late onset) || id:ebi-a-GCST002245	Atrial fibrillation || id:ebi-a-GCST006414	MR Egger	17	-0.00983613	0.00994726	0.338431	or
Alzheimer's disease (late onset) || id:ebi-a-GCST002245	Atrial fibrillation || id:ebi-a-GCST006414	Simple mode	17	-0.0236911	0.0167466	0.176328	or
Alzheimer's disease (late onset) || id:ebi-a-GCST002245	Atrial fibrillation || id:ebi-a-GCST006414	Weighted median	17	-0.0123845	0.00993886	0.212739	or
Alzheimer's disease (late onset) || id:ebi-a-GCST002245	Atrial fibrillation || id:ebi-a-GCST006414	Weighted mode	17	-0.0128965	0.00959805	0.197804	or
Alzheimer's disease || id:ieu-a-297	Atrial fibrillation || id:ebi-a-GCST006414	Inverse variance weighted	16	-0.00151716	0.00710978	0.831023	or
Alzheimer's disease || id:ieu-a-297	Atrial fibrillation || id:ebi-a-GCST006414	Inverse variance weighted	16	-0.00151716	0.00710978	0.831023	steiger
Alzheimer's disease || id:ieu-a-297	Atrial fibrillation || id:ebi-a-GCST006414	MR Egger	16	0.000814619	0.00928677	0.931343	or
Alzheimer's disease || id:ieu-a-297	Atrial fibrillation || id:ebi-a-GCST006414	Simple mode	16	0.0135076	0.0223068	0.553873	or
Alzheimer's disease || id:ieu-a-297	Atrial fibrillation || id:ebi-a-GCST006414	Weighted median	16	-0.00403714	0.00803435	0.615327	or
Alzheimer's disease || id:ieu-a-297	Atrial fibrillation || id:ebi-a-GCST006414	Weighted mode	16	-0.00289926	0.00818143	0.727993	or
Ameloblastin || id:prot-a-82	Atrial fibrillation || id:ebi-a-GCST006414	Wald ratio	1	-0.0682102	0.0318789	0.0323819	or
Amelogenin, X isoform || id:prot-a-83	Atrial fibrillation || id:ebi-a-GCST006414	Inverse variance weighted	3	-0.0586242	0.0303287	0.0532407	or
Amelogenin, X isoform || id:prot-a-83	Atrial fibrillation || id:ebi-a-GCST006414	MR Egger	3	0.0437037	0.0807645	0.684234	or
Amelogenin, X isoform || id:prot-a-83	Atrial fibrillation || id:ebi-a-GCST006414	Simple mode	3	-0.0550325	0.0506856	0.391027	or
Amelogenin, X isoform || id:prot-a-83	Atrial fibrillation || id:ebi-a-GCST006414	Weighted median	3	-0.0471023	0.0341159	0.167385	or
Amelogenin, X isoform || id:prot-a-83	Atrial fibrillation || id:ebi-a-GCST006414	Weighted mode	3	-0.0362992	0.0375286	0.435466	or
Amphoterin-induced protein 1 || id:prot-a-87	Atrial fibrillation || id:ebi-a-GCST006414	Wald ratio	1	0.0799151	0.0466761	0.0868743	or
Amygdala volume || id:ieu-a-1043	Atrial fibrillation || id:ebi-a-GCST006414	Wald ratio	1	0.000173821	0.000454608	0.7022	or
Amyloid beta A4 precursor protein-binding family B member 1 || id:prot-a-114	Atrial fibrillation || id:ebi-a-GCST006414	Inverse variance weighted	2	0.0174252	0.0359044	0.627448	or
Amyloid beta A4 precursor protein-binding family B member 2 || id:prot-a-117	Atrial fibrillation || id:ebi-a-GCST006414	Wald ratio	1	-0.00581226	0.0284801	0.83829	or
Amyloid beta A4 protein || id:prot-a-139	Atrial fibrillation || id:ebi-a-GCST006414	Wald ratio	1	0.162334	0.0481928	0.000756	or
Amyloid-like protein 2 || id:prot-a-123	Atrial fibrillation || id:ebi-a-GCST006414	Wald ratio	1	0.0331925	0.041038	0.418617	or
Amyotrophic lateral sclerosis || id:ebi-a-GCST005647	Atrial fibrillation || id:ebi-a-GCST006414	Inverse variance weighted	6	0.0700552	0.0279464	0.012184	or
Amyotrophic lateral sclerosis || id:ebi-a-GCST005647	Atrial fibrillation || id:ebi-a-GCST006414	Inverse variance weighted	6	0.0700552	0.0279464	0.012184	steiger
Amyotrophic lateral sclerosis || id:ebi-a-GCST005647	Atrial fibrillation || id:ebi-a-GCST006414	MR Egger	6	0.154924	0.0692699	0.0889639	or
Amyotrophic lateral sclerosis || id:ebi-a-GCST005647	Atrial fibrillation || id:ebi-a-GCST006414	Simple mode	6	0.0840034	0.0511734	0.161608	or
Amyotrophic lateral sclerosis || id:ebi-a-GCST005647	Atrial fibrillation || id:ebi-a-GCST006414	Weighted median	6	0.0859277	0.0334218	0.0101402	or
Amyotrophic lateral sclerosis || id:ebi-a-GCST005647	Atrial fibrillation || id:ebi-a-GCST006414	Weighted mode	6	0.0870127	0.0420818	0.0935124	or
Anaesthetics administered during delivery: Epidural or caudal anaesthetic || id:ukb-d-41219_2	Atrial fibrillation || id:ebi-a-GCST006414	Wald ratio	1	-0.0798525	0.112385	0.477378	or
Anaphase-promoting complex subunit 7 || id:prot-a-91	Atrial fibrillation || id:ebi-a-GCST006414	Inverse variance weighted	2	0.0136505	0.0257112	0.595476	or
Androsterone sulfate || id:met-a-460	Atrial fibrillation || id:ebi-a-GCST006414	Inverse variance weighted	3	-0.00325268	0.0356764	0.927356	or
Androsterone sulfate || id:met-a-460	Atrial fibrillation || id:ebi-a-GCST006414	Inverse variance weighted	3	-0.00325268	0.0356764	0.927356	steiger
Androsterone sulfate || id:met-a-460	Atrial fibrillation || id:ebi-a-GCST006414	MR Egger	3	0.0145878	0.0482275	0.813005	or
Androsterone sulfate || id:met-a-460	Atrial fibrillation || id:ebi-a-GCST006414	Simple mode	3	-0.0105153	0.0593699	0.875731	or
Androsterone sulfate || id:met-a-460	Atrial fibrillation || id:ebi-a-GCST006414	Weighted median	3	0.000301484	0.0377225	0.993623	or
Androsterone sulfate || id:met-a-460	Atrial fibrillation || id:ebi-a-GCST006414	Weighted mode	3	0.00245861	0.0395976	0.956138	or
Angiogenic factor with G patch and FHA domains 1 || id:prot-a-56	Atrial fibrillation || id:ebi-a-GCST006414	Wald ratio	1	0.00411711	0.0402562	0.91854	or
Angiopoietin-1 receptor, soluble || id:prot-a-2944	Atrial fibrillation || id:ebi-a-GCST006414	Inverse variance weighted	3	-0.0496313	0.0291035	0.0881316	or
Angiopoietin-1 receptor, soluble || id:prot-a-2944	Atrial fibrillation || id:ebi-a-GCST006414	MR Egger	3	0.0200246	0.0630361	0.804185	or
Angiopoietin-1 receptor, soluble || id:prot-a-2944	Atrial fibrillation || id:ebi-a-GCST006414	Simple mode	3	-0.0387034	0.0262887	0.278823	or
Angiopoietin-1 receptor, soluble || id:prot-a-2944	Atrial fibrillation || id:ebi-a-GCST006414	Weighted median	3	-0.0441242	0.0192087	0.0216132	or
Angiopoietin-1 receptor, soluble || id:prot-a-2944	Atrial fibrillation || id:ebi-a-GCST006414	Weighted mode	3	-0.0439679	0.0212951	0.174977	or
Angiopoietin-1 || id:prot-a-92	Atrial fibrillation || id:ebi-a-GCST006414	Wald ratio	1	0.109824	0.032604	0.000756	or
Angiopoietin-related protein 1 || id:prot-a-96	Atrial fibrillation || id:ebi-a-GCST006414	Inverse variance weighted	3	0.019341	0.0149893	0.19694	or
Angiopoietin-related protein 1 || id:prot-a-96	Atrial fibrillation || id:ebi-a-GCST006414	MR Egger	3	-0.0465337	0.141868	0.798224	or
Angiopoietin-related protein 1 || id:prot-a-96	Atrial fibrillation || id:ebi-a-GCST006414	Simple mode	3	0.0148396	0.0257465	0.622583	or
Angiopoietin-related protein 1 || id:prot-a-96	Atrial fibrillation || id:ebi-a-GCST006414	Weighted median	3	0.0207664	0.0158803	0.190981	or
Angiopoietin-related protein 1 || id:prot-a-96	Atrial fibrillation || id:ebi-a-GCST006414	Weighted mode	3	0.0217367	0.0151297	0.287341	or
Angiopoietin-related protein 4 || id:prot-a-99	Atrial fibrillation || id:ebi-a-GCST006414	Inverse variance weighted	3	0.0118304	0.0586177	0.840055	or
Angiopoietin-related protein 4 || id:prot-a-99	Atrial fibrillation || id:ebi-a-GCST006414	MR Egger	3	0.255059	0.507477	0.703509	or
Angiopoietin-related protein 4 || id:prot-a-99	Atrial fibrillation || id:ebi-a-GCST006414	Simple mode	3	-0.0520713	0.0508115	0.413225	or
Angiopoietin-related protein 4 || id:prot-a-99	Atrial fibrillation || id:ebi-a-GCST006414	Weighted median	3	-0.0504999	0.0423056	0.232597	or
Angiopoietin-related protein 4 || id:prot-a-99	Atrial fibrillation || id:ebi-a-GCST006414	Weighted mode	3	-0.0528439	0.0483037	0.388135	or
Angiopoietin-related protein 7 || id:prot-a-100	Atrial fibrillation || id:ebi-a-GCST006414	Wald ratio	1	-0.0324786	0.0700855	0.643067	or
Angiostatin || id:prot-a-2301	Atrial fibrillation || id:ebi-a-GCST006414	Inverse variance weighted	3	0.038172	0.0324055	0.238817	or
Angiostatin || id:prot-a-2301	Atrial fibrillation || id:ebi-a-GCST006414	Inverse variance weighted	2	0.0435892	0.049217	0.375805	steiger
Angiostatin || id:prot-a-2301	Atrial fibrillation || id:ebi-a-GCST006414	MR Egger	3	0.0419277	0.0871275	0.714468	or
Angiostatin || id:prot-a-2301	Atrial fibrillation || id:ebi-a-GCST006414	Simple mode	3	0.00307607	0.047658	0.954407	or
Angiostatin || id:prot-a-2301	Atrial fibrillation || id:ebi-a-GCST006414	Weighted median	3	0.0312869	0.025491	0.219683	or
Angiostatin || id:prot-a-2301	Atrial fibrillation || id:ebi-a-GCST006414	Weighted mode	3	0.0722448	0.0293323	0.13279	or
Ankle spacing width (left) || id:ukb-b-2122	Atrial fibrillation || id:ebi-a-GCST006414	Inverse variance weighted	195	0.174993	0.0392469	8.24321e-06	or
Ankle spacing width (left) || id:ukb-b-2122	Atrial fibrillation || id:ebi-a-GCST006414	Inverse variance weighted	155	0.141613	0.0352701	5.94176e-05	steiger
Ankle spacing width (left) || id:ukb-b-2122	Atrial fibrillation || id:ebi-a-GCST006414	MR Egger	195	0.230729	0.107117	0.0324803	or
Ankle spacing width (left) || id:ukb-b-2122	Atrial fibrillation || id:ebi-a-GCST006414	Simple mode	195	0.312155	0.119072	0.0094465	or
Ankle spacing width (left) || id:ukb-b-2122	Atrial fibrillation || id:ebi-a-GCST006414	Weighted median	195	0.20386	0.0384794	1.1714e-07	or
Ankle spacing width (left) || id:ukb-b-2122	Atrial fibrillation || id:ebi-a-GCST006414	Weighted mode	195	0.267563	0.0781102	0.000749062	or
Ankle spacing width (right) || id:ukb-b-8607	Atrial fibrillation || id:ebi-a-GCST006414	Inverse variance weighted	210	0.149808	0.0366786	4.4199e-05	or
Ankle spacing width (right) || id:ukb-b-8607	Atrial fibrillation || id:ebi-a-GCST006414	Inverse variance weighted	178	0.133737	0.0341492	8.9933e-05	steiger
Ankle spacing width (right) || id:ukb-b-8607	Atrial fibrillation || id:ebi-a-GCST006414	MR Egger	210	0.202916	0.102843	0.0498118	or
Ankle spacing width (right) || id:ukb-b-8607	Atrial fibrillation || id:ebi-a-GCST006414	Simple mode	210	0.204696	0.108076	0.0596054	or
Ankle spacing width (right) || id:ukb-b-8607	Atrial fibrillation || id:ebi-a-GCST006414	Weighted median	210	0.205516	0.0370263	2.84818e-08	or
Ankle spacing width (right) || id:ukb-b-8607	Atrial fibrillation || id:ebi-a-GCST006414	Weighted mode	210	0.236455	0.085956	0.00646505	or
Ankle spacing width || id:ukb-b-4080	Atrial fibrillation || id:ebi-a-GCST006414	Inverse variance weighted	367	0.195402	0.0306209	1.75541e-10	or
Ankle spacing width || id:ukb-b-4080	Atrial fibrillation || id:ebi-a-GCST006414	Inverse variance weighted	240	0.122627	0.0286117	1.81988e-05	steiger
Ankle spacing width || id:ukb-b-4080	Atrial fibrillation || id:ebi-a-GCST006414	MR Egger	367	0.150967	0.0759751	0.0476629	or
Ankle spacing width || id:ukb-b-4080	Atrial fibrillation || id:ebi-a-GCST006414	Simple mode	367	0.357651	0.106704	0.000886597	or
Ankle spacing width || id:ukb-b-4080	Atrial fibrillation || id:ebi-a-GCST006414	Weighted median	367	0.214092	0.0326241	5.29539e-11	or
Ankle spacing width || id:ukb-b-4080	Atrial fibrillation || id:ebi-a-GCST006414	Weighted mode	367	0.257421	0.0782932	0.00110713	or
Ankyrin repeat domain-containing protein 46 || id:prot-a-103	Atrial fibrillation || id:ebi-a-GCST006414	Inverse variance weighted	2	0.06899	0.0356435	0.0529218	or
Ankyrin-2 || id:prot-a-101	Atrial fibrillation || id:ebi-a-GCST006414	Wald ratio	1	-0.0530504	0.0318919	0.0962238	or
Annexin A1 || id:prot-a-107	Atrial fibrillation || id:ebi-a-GCST006414	Wald ratio	1	0.000328947	0.0143092	0.981659	or
Annexin A10 || id:prot-a-106	Atrial fibrillation || id:ebi-a-GCST006414	Wald ratio	1	0.0275701	0.0308411	0.371354	or
Annexin A2 || id:prot-a-109	Atrial fibrillation || id:ebi-a-GCST006414	Wald ratio	1	0.000232369	0.0101081	0.981659	or
Annexin A9 || id:prot-a-110	Atrial fibrillation || id:ebi-a-GCST006414	Inverse variance weighted	2	0.0793591	0.0431031	0.0656	or
Anorexia Nervosa || id:ieu-a-1186	Atrial fibrillation || id:ebi-a-GCST006414	Wald ratio	1	-0.220993	0.0943941	0.0192231	or
Anosmin-1 || id:prot-a-1606	Atrial fibrillation || id:ebi-a-GCST006414	Inverse variance weighted	3	-0.00579844	0.055986	0.917511	or
Anosmin-1 || id:prot-a-1606	Atrial fibrillation || id:ebi-a-GCST006414	MR Egger	3	0.26698	0.302676	0.539841	or
Anosmin-1 || id:prot-a-1606	Atrial fibrillation || id:ebi-a-GCST006414	Simple mode	3	0.031813	0.0839955	0.741302	or
Anosmin-1 || id:prot-a-1606	Atrial fibrillation || id:ebi-a-GCST006414	Weighted median	3	0.0148641	0.0489579	0.761425	or
Anosmin-1 || id:prot-a-1606	Atrial fibrillation || id:ebi-a-GCST006414	Weighted mode	3	0.0598561	0.0960656	0.596816	or
Answered sexual history questions || id:ukb-b-8446	Atrial fibrillation || id:ebi-a-GCST006414	Inverse variance weighted	2	3.10996	1.46693	0.0340022	or
Antigen-presenting glycoprotein CD1d || id:prot-a-421	Atrial fibrillation || id:ebi-a-GCST006414	Wald ratio	1	-0.0534402	0.0467602	0.253098	or
Antithrombin-III || id:prot-a-2695	Atrial fibrillation || id:ebi-a-GCST006414	Wald ratio	1	0.0438702	0.046875	0.349326	or
Any ICDMAIN event in hilmo or causes of death || id:ukb-d-ICDMAIN_ANY_ENTRY	Atrial fibrillation || id:ebi-a-GCST006414	Inverse variance weighted	5	1.05077	0.532822	0.0486007	or
Any ICDMAIN event in hilmo or causes of death || id:ukb-d-ICDMAIN_ANY_ENTRY	Atrial fibrillation || id:ebi-a-GCST006414	MR Egger	5	-1.06937	4.08341	0.810364	or
Any ICDMAIN event in hilmo or causes of death || id:ukb-d-ICDMAIN_ANY_ENTRY	Atrial fibrillation || id:ebi-a-GCST006414	Simple mode	5	1.17535	1.10581	0.347743	or
Any ICDMAIN event in hilmo or causes of death || id:ukb-d-ICDMAIN_ANY_ENTRY	Atrial fibrillation || id:ebi-a-GCST006414	Weighted median	5	0.817573	1.14757	0.476195	or
Any ICDMAIN event in hilmo or causes of death || id:ukb-d-ICDMAIN_ANY_ENTRY	Atrial fibrillation || id:ebi-a-GCST006414	Weighted mode	5	0.932602	1.05307	0.425861	or
Any mental disorder || id:ukb-d-KRA_PSY_ANYMENTAL	Atrial fibrillation || id:ebi-a-GCST006414	Wald ratio	1	-3.68678	6.13347	0.547778	or
Apolipoprotein A-I || id:met-c-842	Atrial fibrillation || id:ebi-a-GCST006414	Inverse variance weighted	11	0.0082712	0.036084	0.818697	or
Apolipoprotein A-I || id:met-c-842	Atrial fibrillation || id:ebi-a-GCST006414	MR Egger	11	-0.110263	0.0931531	0.266861	or
Apolipoprotein A-I || id:met-c-842	Atrial fibrillation || id:ebi-a-GCST006414	Simple mode	11	0.124856	0.0981904	0.232303	or
Apolipoprotein A-I || id:met-c-842	Atrial fibrillation || id:ebi-a-GCST006414	Weighted median	11	0.00840035	0.0373044	0.821836	or
Apolipoprotein A-I || id:met-c-842	Atrial fibrillation || id:ebi-a-GCST006414	Weighted mode	11	-0.0357732	0.0402307	0.394781	or
Apolipoprotein A-V || id:prot-a-126	Atrial fibrillation || id:ebi-a-GCST006414	Wald ratio	1	0.0308247	0.0268215	0.250451	or
Apolipoprotein B || id:prot-a-127	Atrial fibrillation || id:ebi-a-GCST006414	Wald ratio	1	-0.0267292	0.0827667	0.746736	or
Apolipoprotein D || id:prot-a-130	Atrial fibrillation || id:ebi-a-GCST006414	Wald ratio	1	-0.0218996	0.0570866	0.70126	or
Apolipoprotein E (isoform E2) || id:prot-a-132	Atrial fibrillation || id:ebi-a-GCST006414	Wald ratio	1	-0.133495	0.0805016	0.0972587	or
Apolipoprotein E (isoform E3) || id:prot-a-131	Atrial fibrillation || id:ebi-a-GCST006414	Wald ratio	1	-0.015796	0.0489123	0.746736	or
Apolipoprotein L1 || id:prot-a-134	Atrial fibrillation || id:ebi-a-GCST006414	Inverse variance weighted	4	-0.0120036	0.0126731	0.343552	or
Apolipoprotein L1 || id:prot-a-134	Atrial fibrillation || id:ebi-a-GCST006414	MR Egger	4	-0.0206351	0.0384979	0.645589	or
Apolipoprotein L1 || id:prot-a-134	Atrial fibrillation || id:ebi-a-GCST006414	Simple mode	4	-0.0173976	0.0211745	0.471501	or
Apolipoprotein L1 || id:prot-a-134	Atrial fibrillation || id:ebi-a-GCST006414	Weighted median	4	-0.0130559	0.0129265	0.312488	or
Apolipoprotein L1 || id:prot-a-134	Atrial fibrillation || id:ebi-a-GCST006414	Weighted mode	4	-0.0125807	0.0150608	0.464831	or
Apolipoprotein M || id:prot-a-137	Atrial fibrillation || id:ebi-a-GCST006414	Wald ratio	1	0.000648929	0.0449924	0.988492	or
Apoliprotein A || id:ukb-d-30630_irnt	Atrial fibrillation || id:ebi-a-GCST006414	Inverse variance weighted	242	-0.00894926	0.0237447	0.706252	or
Apoliprotein A || id:ukb-d-30630_irnt	Atrial fibrillation || id:ebi-a-GCST006414	Inverse variance weighted	216	-0.00665343	0.0201176	0.74085	steiger
Apoliprotein A || id:ukb-d-30630_irnt	Atrial fibrillation || id:ebi-a-GCST006414	MR Egger	242	0.0353508	0.0373653	0.345056	or
Apoliprotein A || id:ukb-d-30630_irnt	Atrial fibrillation || id:ebi-a-GCST006414	Simple mode	242	-0.00958985	0.0734999	0.8963	or
Apoliprotein A || id:ukb-d-30630_irnt	Atrial fibrillation || id:ebi-a-GCST006414	Weighted median	242	0.0441816	0.031785	0.164525	or
Apoliprotein A || id:ukb-d-30630_irnt	Atrial fibrillation || id:ebi-a-GCST006414	Weighted mode	242	0.0354488	0.035886	0.324232	or
Apoliprotein B || id:ukb-d-30640_irnt	Atrial fibrillation || id:ebi-a-GCST006414	Inverse variance weighted	159	0.0296442	0.0291388	0.308989	or
Apoliprotein B || id:ukb-d-30640_irnt	Atrial fibrillation || id:ebi-a-GCST006414	Inverse variance weighted	140	0.045699	0.0224805	0.0420701	steiger
Apoliprotein B || id:ukb-d-30640_irnt	Atrial fibrillation || id:ebi-a-GCST006414	MR Egger	159	0.0683466	0.0439595	0.122017	or
Apoliprotein B || id:ukb-d-30640_irnt	Atrial fibrillation || id:ebi-a-GCST006414	Simple mode	159	0.0102466	0.0636644	0.87234	or
Apoliprotein B || id:ukb-d-30640_irnt	Atrial fibrillation || id:ebi-a-GCST006414	Weighted median	159	0.0269739	0.0317797	0.396005	or
Apoliprotein B || id:ukb-d-30640_irnt	Atrial fibrillation || id:ebi-a-GCST006414	Weighted mode	159	0.0102466	0.0329111	0.755951	or
Apoptotic protease-activating factor 1 || id:prot-a-113	Atrial fibrillation || id:ebi-a-GCST006414	Wald ratio	1	0.0012655	0.0222728	0.95469	or
Arachidonate (20:4n6) || id:met-a-319	Atrial fibrillation || id:ebi-a-GCST006414	Wald ratio	1	0.270492	0.145492	0.0630052	or
Arachidonate 15-lipoxygenase B || id:prot-a-80	Atrial fibrillation || id:ebi-a-GCST006414	Inverse variance weighted	2	0.0047306	0.0175731	0.787779	or
Arf-GAP domain and FG repeat-containing protein 1 || id:prot-a-55	Atrial fibrillation || id:ebi-a-GCST006414	Wald ratio	1	0.00185476	0.0125553	0.882558	or
Arf-GAP with SH3 domain, ANK repeat and PH domain-containing protein 2 || id:prot-a-180	Atrial fibrillation || id:ebi-a-GCST006414	Inverse variance weighted	2	0.00800073	0.010646	0.452339	or
Arf-GAP with coiled-coil, ANK repeat and PH domain-containing protein 2 || id:prot-a-13	Atrial fibrillation || id:ebi-a-GCST006414	Wald ratio	1	0.00465616	0.0315186	0.882558	or
Arfaptin-1 || id:prot-a-145	Atrial fibrillation || id:ebi-a-GCST006414	Inverse variance weighted	2	0.011741	0.0176543	0.506017	or
Arfaptin-2 || id:prot-a-146	Atrial fibrillation || id:ebi-a-GCST006414	Wald ratio	1	-0.0342742	0.0426489	0.421607	or
Argininosuccinate lyase || id:prot-a-188	Atrial fibrillation || id:ebi-a-GCST006414	Wald ratio	1	0.0972222	0.0502646	0.0530872	or
Arm fat mass (left) || id:ukb-b-8338	Atrial fibrillation || id:ebi-a-GCST006414	Inverse variance weighted	420	0.39889	0.029434	7.70774e-42	or
Arm fat mass (left) || id:ukb-b-8338	Atrial fibrillation || id:ebi-a-GCST006414	Inverse variance weighted	252	0.28365	0.0243582	2.43505e-31	steiger
Arm fat mass (left) || id:ukb-b-8338	Atrial fibrillation || id:ebi-a-GCST006414	MR Egger	420	0.431638	0.0820286	2.28136e-07	or
Arm fat mass (left) || id:ukb-b-8338	Atrial fibrillation || id:ebi-a-GCST006414	Simple mode	420	0.507381	0.109756	5.04921e-06	or
Arm fat mass (left) || id:ukb-b-8338	Atrial fibrillation || id:ebi-a-GCST006414	Weighted median	420	0.438394	0.0377641	3.72071e-31	or
Arm fat mass (left) || id:ukb-b-8338	Atrial fibrillation || id:ebi-a-GCST006414	Weighted mode	420	0.432397	0.0697133	1.33438e-09	or
Arm fat mass (right) || id:ukb-b-6704	Atrial fibrillation || id:ebi-a-GCST006414	Inverse variance weighted	428	0.396674	0.0293432	1.21792e-41	or
Arm fat mass (right) || id:ukb-b-6704	Atrial fibrillation || id:ebi-a-GCST006414	Inverse variance weighted	252	0.292378	0.0243902	4.1301e-33	steiger
Arm fat mass (right) || id:ukb-b-6704	Atrial fibrillation || id:ebi-a-GCST006414	MR Egger	428	0.38701	0.0814494	2.76436e-06	or
Arm fat mass (right) || id:ukb-b-6704	Atrial fibrillation || id:ebi-a-GCST006414	Simple mode	428	0.486422	0.116237	3.46788e-05	or
Arm fat mass (right) || id:ukb-b-6704	Atrial fibrillation || id:ebi-a-GCST006414	Weighted median	428	0.409234	0.0378636	3.15129e-27	or
Arm fat mass (right) || id:ukb-b-6704	Atrial fibrillation || id:ebi-a-GCST006414	Weighted mode	428	0.413111	0.0685096	3.55265e-09	or
Arm fat percentage (left) || id:ukb-b-20188	Atrial fibrillation || id:ebi-a-GCST006414	Inverse variance weighted	393	0.357372	0.0415844	8.40684e-18	or
Arm fat percentage (left) || id:ukb-b-20188	Atrial fibrillation || id:ebi-a-GCST006414	Inverse variance weighted	101	0.303155	0.0428161	1.43738e-12	steiger
Arm fat percentage (left) || id:ukb-b-20188	Atrial fibrillation || id:ebi-a-GCST006414	MR Egger	393	0.562593	0.124385	8.09659e-06	or
Arm fat percentage (left) || id:ukb-b-20188	Atrial fibrillation || id:ebi-a-GCST006414	Simple mode	393	0.653299	0.183509	0.00041634	or
Arm fat percentage (left) || id:ukb-b-20188	Atrial fibrillation || id:ebi-a-GCST006414	Weighted median	393	0.409459	0.0497484	1.8629e-16	or
Arm fat percentage (left) || id:ukb-b-20188	Atrial fibrillation || id:ebi-a-GCST006414	Weighted mode	393	0.564166	0.11629	1.77215e-06	or
Arm fat percentage (right) || id:ukb-b-12854	Atrial fibrillation || id:ebi-a-GCST006414	Inverse variance weighted	391	0.405938	0.0412904	8.25489e-23	or
Arm fat percentage (right) || id:ukb-b-12854	Atrial fibrillation || id:ebi-a-GCST006414	Inverse variance weighted	99	0.321583	0.042991	7.41888e-14	steiger
Arm fat percentage (right) || id:ukb-b-12854	Atrial fibrillation || id:ebi-a-GCST006414	MR Egger	391	0.522651	0.123527	2.90384e-05	or
Arm fat percentage (right) || id:ukb-b-12854	Atrial fibrillation || id:ebi-a-GCST006414	Simple mode	391	0.569703	0.173662	0.00112932	or
Arm fat percentage (right) || id:ukb-b-12854	Atrial fibrillation || id:ebi-a-GCST006414	Weighted median	391	0.435031	0.0512166	1.99759e-17	or
Arm fat percentage (right) || id:ukb-b-12854	Atrial fibrillation || id:ebi-a-GCST006414	Weighted mode	391	0.536928	0.120923	1.17144e-05	or
Arm fat-free mass (left) || id:ukb-b-19925	Atrial fibrillation || id:ebi-a-GCST006414	Inverse variance weighted	515	0.624958	0.0418499	2.0002e-50	or
Arm fat-free mass (left) || id:ukb-b-19925	Atrial fibrillation || id:ebi-a-GCST006414	Inverse variance weighted	71	0.442595	0.0487492	1.09566e-19	steiger
Arm fat-free mass (left) || id:ukb-b-19925	Atrial fibrillation || id:ebi-a-GCST006414	MR Egger	515	0.798859	0.106562	2.89489e-13	or
Arm fat-free mass (left) || id:ukb-b-19925	Atrial fibrillation || id:ebi-a-GCST006414	Simple mode	515	0.61945	0.183249	0.000778907	or
Arm fat-free mass (left) || id:ukb-b-19925	Atrial fibrillation || id:ebi-a-GCST006414	Weighted median	515	0.631574	0.0500097	1.46088e-36	or
Arm fat-free mass (left) || id:ukb-b-19925	Atrial fibrillation || id:ebi-a-GCST006414	Weighted mode	515	0.546522	0.119187	5.69682e-06	or
Arm fat-free mass (right) || id:ukb-b-19520	Atrial fibrillation || id:ebi-a-GCST006414	Inverse variance weighted	515	0.628766	0.0463199	5.67781e-42	or
Arm fat-free mass (right) || id:ukb-b-19520	Atrial fibrillation || id:ebi-a-GCST006414	Inverse variance weighted	66	0.444366	0.0537867	1.4369e-16	steiger
Arm fat-free mass (right) || id:ukb-b-19520	Atrial fibrillation || id:ebi-a-GCST006414	MR Egger	515	0.797786	0.118544	4.55303e-11	or
Arm fat-free mass (right) || id:ukb-b-19520	Atrial fibrillation || id:ebi-a-GCST006414	Simple mode	515	0.613633	0.18214	0.000811019	or
Arm fat-free mass (right) || id:ukb-b-19520	Atrial fibrillation || id:ebi-a-GCST006414	Weighted median	515	0.620889	0.0527042	4.91232e-32	or
Arm fat-free mass (right) || id:ukb-b-19520	Atrial fibrillation || id:ebi-a-GCST006414	Weighted mode	515	0.537778	0.134728	7.51899e-05	or
Arm predicted mass (left) || id:ukb-b-9093	Atrial fibrillation || id:ebi-a-GCST006414	Inverse variance weighted	507	0.626581	0.042201	7.21754e-50	or
Arm predicted mass (left) || id:ukb-b-9093	Atrial fibrillation || id:ebi-a-GCST006414	Inverse variance weighted	72	0.389985	0.0583287	2.29382e-11	steiger
Arm predicted mass (left) || id:ukb-b-9093	Atrial fibrillation || id:ebi-a-GCST006414	MR Egger	507	0.773859	0.107865	2.60462e-12	or
Arm predicted mass (left) || id:ukb-b-9093	Atrial fibrillation || id:ebi-a-GCST006414	Simple mode	507	0.538217	0.185111	0.00380278	or
Arm predicted mass (left) || id:ukb-b-9093	Atrial fibrillation || id:ebi-a-GCST006414	Weighted median	507	0.636161	0.0498036	2.3088e-37	or
Arm predicted mass (left) || id:ukb-b-9093	Atrial fibrillation || id:ebi-a-GCST006414	Weighted mode	507	0.519733	0.133367	0.000110485	or
Arm predicted mass (right) || id:ukb-b-16698	Atrial fibrillation || id:ebi-a-GCST006414	Inverse variance weighted	520	0.635141	0.0455287	3.13116e-44	or
Arm predicted mass (right) || id:ukb-b-16698	Atrial fibrillation || id:ebi-a-GCST006414	Inverse variance weighted	67	0.457766	0.0535524	1.25229e-17	steiger
Arm predicted mass (right) || id:ukb-b-16698	Atrial fibrillation || id:ebi-a-GCST006414	MR Egger	520	0.77844	0.116111	5.30431e-11	or
Arm predicted mass (right) || id:ukb-b-16698	Atrial fibrillation || id:ebi-a-GCST006414	Simple mode	520	0.580724	0.189176	0.00225449	or
Arm predicted mass (right) || id:ukb-b-16698	Atrial fibrillation || id:ebi-a-GCST006414	Weighted median	520	0.620385	0.0498817	1.64297e-35	or
Arm predicted mass (right) || id:ukb-b-16698	Atrial fibrillation || id:ebi-a-GCST006414	Weighted mode	520	0.580724	0.13559	2.19792e-05	or
Armadillo repeat-containing protein 5 || id:prot-a-165	Atrial fibrillation || id:ebi-a-GCST006414	Wald ratio	1	-0.104406	0.04909	0.0334343	or
Arrestin domain-containing protein 3 || id:prot-a-170	Atrial fibrillation || id:ebi-a-GCST006414	Wald ratio	1	-0.0275796	0.0494532	0.577055	or
Arylamine N-acetyltransferase 1 || id:prot-a-2001	Atrial fibrillation || id:ebi-a-GCST006414	Inverse variance weighted	2	-0.0413438	0.0184715	0.0252046	or
Arylsulfatase B || id:prot-a-172	Atrial fibrillation || id:ebi-a-GCST006414	Wald ratio	1	0.0584112	0.0313084	0.0620873	or
Arylsulfatase K || id:prot-a-173	Atrial fibrillation || id:ebi-a-GCST006414	Inverse variance weighted	2	0.03662	0.0225795	0.104841	or
Asparagine || id:met-a-638	Atrial fibrillation || id:ebi-a-GCST006414	Inverse variance weighted	3	0.524624	0.227452	0.021081	or
Asparagine || id:met-a-638	Atrial fibrillation || id:ebi-a-GCST006414	Inverse variance weighted	3	0.524624	0.227452	0.021081	steiger
Asparagine || id:met-a-638	Atrial fibrillation || id:ebi-a-GCST006414	MR Egger	3	0.507267	0.51555	0.505156	or
Asparagine || id:met-a-638	Atrial fibrillation || id:ebi-a-GCST006414	Simple mode	3	0.499796	0.318315	0.256965	or
Asparagine || id:met-a-638	Atrial fibrillation || id:ebi-a-GCST006414	Weighted median	3	0.519787	0.243378	0.0327024	or
Asparagine || id:met-a-638	Atrial fibrillation || id:ebi-a-GCST006414	Weighted mode	3	0.516181	0.261123	0.186702	or
Aspartate aminotransferase levels || id:ebi-a-GCST005064	Atrial fibrillation || id:ebi-a-GCST006414	Inverse variance weighted	2	-0.605397	0.244893	0.0134325	or
Aspartate aminotransferase levels || id:ebi-a-GCST005064	Atrial fibrillation || id:ebi-a-GCST006414	Inverse variance weighted	2	-0.605397	0.244893	0.0134325	steiger
Aspartate aminotransferase || id:ukb-d-30650_irnt	Atrial fibrillation || id:ebi-a-GCST006414	Inverse variance weighted	235	-0.0278149	0.0334115	0.40513	or
Aspartate aminotransferase || id:ukb-d-30650_irnt	Atrial fibrillation || id:ebi-a-GCST006414	Inverse variance weighted	205	-0.025284	0.0252094	0.315881	steiger
Aspartate aminotransferase || id:ukb-d-30650_irnt	Atrial fibrillation || id:ebi-a-GCST006414	MR Egger	235	0.0239676	0.0682305	0.725701	or
Aspartate aminotransferase || id:ukb-d-30650_irnt	Atrial fibrillation || id:ebi-a-GCST006414	Simple mode	235	0.099501	0.0914005	0.277439	or
Aspartate aminotransferase || id:ukb-d-30650_irnt	Atrial fibrillation || id:ebi-a-GCST006414	Weighted median	235	0.00376033	0.0402573	0.92558	or
Aspartate aminotransferase || id:ukb-d-30650_irnt	Atrial fibrillation || id:ebi-a-GCST006414	Weighted mode	235	0.0746196	0.0501416	0.13805	or
Aspartate aminotransferase, cytoplasmic || id:prot-a-1241	Atrial fibrillation || id:ebi-a-GCST006414	Inverse variance weighted	2	0.0201275	0.0374803	0.591257	or
Aspartyl/asparaginyl beta-hydroxylase || id:prot-a-191	Atrial fibrillation || id:ebi-a-GCST006414	Wald ratio	1	0.0214385	0.0342324	0.531143	or
Aspartylphenylalanine || id:met-a-432	Atrial fibrillation || id:ebi-a-GCST006414	Wald ratio	1	0.0263736	0.147253	0.857856	or
Asporin || id:prot-a-192	Atrial fibrillation || id:ebi-a-GCST006414	Wald ratio	1	0.0469941	0.014818	0.00151691	or
Asthma || id:ebi-a-GCST006862	Atrial fibrillation || id:ebi-a-GCST006414	Inverse variance weighted	19	0.0444893	0.0293894	0.13008	or
Asthma || id:ebi-a-GCST006862	Atrial fibrillation || id:ebi-a-GCST006414	Inverse variance weighted	19	0.0444893	0.0293894	0.13008	steiger
Asthma || id:ebi-a-GCST006862	Atrial fibrillation || id:ebi-a-GCST006414	MR Egger	19	0.162321	0.0999569	0.12279	or
Asthma || id:ebi-a-GCST006862	Atrial fibrillation || id:ebi-a-GCST006414	Simple mode	19	0.0132448	0.0458855	0.776148	or
Asthma || id:ebi-a-GCST006862	Atrial fibrillation || id:ebi-a-GCST006414	Weighted median	19	0.0161069	0.0255401	0.528267	or
Asthma || id:ebi-a-GCST006862	Atrial fibrillation || id:ebi-a-GCST006414	Weighted mode	19	0.00705693	0.0332338	0.834227	or
Asthma || id:ukb-d-J10_ASTHMA	Atrial fibrillation || id:ebi-a-GCST006414	Inverse variance weighted	3	4.89098	3.70144	0.186378	or
Asthma || id:ukb-d-J10_ASTHMA	Atrial fibrillation || id:ebi-a-GCST006414	MR Egger	3	17.875	21.2991	0.555503	or
Asthma || id:ukb-d-J10_ASTHMA	Atrial fibrillation || id:ebi-a-GCST006414	Simple mode	3	7.95472	105.993	0.947007	or
Asthma || id:ukb-d-J10_ASTHMA	Atrial fibrillation || id:ebi-a-GCST006414	Weighted median	3	0.762136	7.96818	0.923801	or
Asthma || id:ukb-d-J10_ASTHMA	Atrial fibrillation || id:ebi-a-GCST006414	Weighted mode	3	-3.15188	93.9357	0.976281	or
Asthma, hospital admissions 1 || id:ukb-d-ASTHMA_HOSPITAL1	Atrial fibrillation || id:ebi-a-GCST006414	Inverse variance weighted	3	6.87992	3.72282	0.0645966	or
Asthma, hospital admissions 1 || id:ukb-d-ASTHMA_HOSPITAL1	Atrial fibrillation || id:ebi-a-GCST006414	MR Egger	3	13.5944	18.6001	0.598198	or
Asthma, hospital admissions 1 || id:ukb-d-ASTHMA_HOSPITAL1	Atrial fibrillation || id:ebi-a-GCST006414	Simple mode	3	7.70587	123.88	0.956057	or
Asthma, hospital admissions 1 || id:ukb-d-ASTHMA_HOSPITAL1	Atrial fibrillation || id:ebi-a-GCST006414	Weighted median	3	5.50514	2.04068	0.00698217	or
Asthma, hospital admissions 1 || id:ukb-d-ASTHMA_HOSPITAL1	Atrial fibrillation || id:ebi-a-GCST006414	Weighted mode	3	3.94917	108.833	0.97435	or
Astigmatism angle (left) || id:ukb-b-5090	Atrial fibrillation || id:ebi-a-GCST006414	Inverse variance weighted	3	0.1388	0.165116	0.400562	or
Astigmatism angle (left) || id:ukb-b-5090	Atrial fibrillation || id:ebi-a-GCST006414	Inverse variance weighted	3	0.1388	0.165116	0.400562	steiger
Astigmatism angle (left) || id:ukb-b-5090	Atrial fibrillation || id:ebi-a-GCST006414	MR Egger	3	0.0118126	0.462108	0.98373	or
Astigmatism angle (left) || id:ukb-b-5090	Atrial fibrillation || id:ebi-a-GCST006414	Simple mode	3	0.0568516	0.226806	0.825476	or
Astigmatism angle (left) || id:ukb-b-5090	Atrial fibrillation || id:ebi-a-GCST006414	Weighted median	3	0.116872	0.187589	0.53327	or
Astigmatism angle (left) || id:ukb-b-5090	Atrial fibrillation || id:ebi-a-GCST006414	Weighted mode	3	0.0627162	0.221264	0.803482	or
Astigmatism angle (right) || id:ukb-b-8882	Atrial fibrillation || id:ebi-a-GCST006414	Wald ratio	1	-0.0242805	0.271132	0.928643	or
Atrial fibrillation || id:ebi-a-GCST006414	Atrial fibrillation || id:ebi-a-GCST006414	Inverse variance weighted	113	1	0.010015	0	or
Atrial fibrillation || id:ebi-a-GCST006414	Atrial fibrillation || id:ebi-a-GCST006414	MR Egger	113	1	0.0201213	1.12036e-77	or
Atrial fibrillation || id:ebi-a-GCST006414	Atrial fibrillation || id:ebi-a-GCST006414	Simple mode	113	1	0.038142	1.29051e-49	or
Atrial fibrillation || id:ebi-a-GCST006414	Atrial fibrillation || id:ebi-a-GCST006414	Weighted median	113	1	0.0226286	0	or
Atrial fibrillation || id:ebi-a-GCST006414	Atrial fibrillation || id:ebi-a-GCST006414	Weighted mode	113	1	0.0276625	1.38687e-63	or
Atrial natriuretic factor || id:prot-a-2076	Atrial fibrillation || id:ebi-a-GCST006414	Wald ratio	1	0.0312843	0.0493963	0.526516	or
Attendance/disability/mobility allowance: Blue badge || id:ukb-b-1867	Atrial fibrillation || id:ebi-a-GCST006414	Inverse variance weighted	2	0.787342	3.4564	0.819808	or
Attendance/disability/mobility allowance: Disability living allowance || id:ukb-b-20214	Atrial fibrillation || id:ebi-a-GCST006414	Inverse variance weighted	8	1.68089	1.19533	0.159662	or
Attendance/disability/mobility allowance: Disability living allowance || id:ukb-b-20214	Atrial fibrillation || id:ebi-a-GCST006414	MR Egger	8	-3.18362	5.84768	0.605776	or
Attendance/disability/mobility allowance: Disability living allowance || id:ukb-b-20214	Atrial fibrillation || id:ebi-a-GCST006414	Simple mode	8	0.236924	2.16433	0.915904	or
Attendance/disability/mobility allowance: Disability living allowance || id:ukb-b-20214	Atrial fibrillation || id:ebi-a-GCST006414	Weighted median	8	0.0844266	1.08471	0.937961	or
Attendance/disability/mobility allowance: Disability living allowance || id:ukb-b-20214	Atrial fibrillation || id:ebi-a-GCST006414	Weighted mode	8	0.130871	1.67629	0.939956	or
Attendance/disability/mobility allowance: None of the above || id:ukb-b-3855	Atrial fibrillation || id:ebi-a-GCST006414	Inverse variance weighted	9	-1.30166	1.13366	0.250889	or
Attendance/disability/mobility allowance: None of the above || id:ukb-b-3855	Atrial fibrillation || id:ebi-a-GCST006414	MR Egger	9	-2.26707	6.63515	0.742622	or
Attendance/disability/mobility allowance: None of the above || id:ukb-b-3855	Atrial fibrillation || id:ebi-a-GCST006414	Simple mode	9	-0.075741	1.7675	0.96687	or
Attendance/disability/mobility allowance: None of the above || id:ukb-b-3855	Atrial fibrillation || id:ebi-a-GCST006414	Weighted median	9	0.0479475	0.966058	0.960416	or
Attendance/disability/mobility allowance: None of the above || id:ukb-b-3855	Atrial fibrillation || id:ebi-a-GCST006414	Weighted mode	9	0.0168698	1.31452	0.990075	or
Augurin || id:prot-a-310	Atrial fibrillation || id:ebi-a-GCST006414	Inverse variance weighted	3	-0.0264127	0.0392403	0.500883	or
Augurin || id:prot-a-310	Atrial fibrillation || id:ebi-a-GCST006414	MR Egger	3	-0.181894	0.0728992	0.242664	or
Augurin || id:prot-a-310	Atrial fibrillation || id:ebi-a-GCST006414	Simple mode	3	-0.0472826	0.0431539	0.387547	or
Augurin || id:prot-a-310	Atrial fibrillation || id:ebi-a-GCST006414	Weighted median	3	-0.028455	0.0308671	0.356604	or
Augurin || id:prot-a-310	Atrial fibrillation || id:ebi-a-GCST006414	Weighted mode	3	-0.0351946	0.0384754	0.456895	or
Aurora kinase B || id:prot-a-205	Atrial fibrillation || id:ebi-a-GCST006414	Inverse variance weighted	3	-0.0310892	0.0363046	0.391808	or
Aurora kinase B || id:prot-a-205	Atrial fibrillation || id:ebi-a-GCST006414	MR Egger	3	-0.130751	0.10258	0.42351	or
Aurora kinase B || id:prot-a-205	Atrial fibrillation || id:ebi-a-GCST006414	Simple mode	3	-0.0589167	0.0478023	0.342985	or
Aurora kinase B || id:prot-a-205	Atrial fibrillation || id:ebi-a-GCST006414	Weighted median	3	-0.0337025	0.0322635	0.296208	or
Aurora kinase B || id:prot-a-205	Atrial fibrillation || id:ebi-a-GCST006414	Weighted mode	3	-0.0482076	0.0501265	0.437668	or
Autism Spectrum Disorder || id:ieu-a-1185	Atrial fibrillation || id:ebi-a-GCST006414	Inverse variance weighted	2	0.213099	0.0585696	0.000274354	or
Autism Spectrum Disorder || id:ieu-a-1185	Atrial fibrillation || id:ebi-a-GCST006414	Inverse variance weighted	2	0.213099	0.0585696	0.000274354	steiger
Autism || id:ieu-a-806	Atrial fibrillation || id:ebi-a-GCST006414	Wald ratio	1	0.0912529	0.0421651	0.0304506	or
Average monthly fortified wine intake || id:ukb-b-2603	Atrial fibrillation || id:ebi-a-GCST006414	Wald ratio	1	-0.0885274	0.228876	0.69891	or
Average monthly intake of other alcoholic drinks || id:ukb-b-13978	Atrial fibrillation || id:ebi-a-GCST006414	Inverse variance weighted	3	0.0624703	0.246155	0.799662	or
Average monthly intake of other alcoholic drinks || id:ukb-b-13978	Atrial fibrillation || id:ebi-a-GCST006414	Inverse variance weighted	3	0.0624703	0.246155	0.799662	steiger
Average monthly intake of other alcoholic drinks || id:ukb-b-13978	Atrial fibrillation || id:ebi-a-GCST006414	MR Egger	3	-1.80484	3.94079	0.726586	or
Average monthly intake of other alcoholic drinks || id:ukb-b-13978	Atrial fibrillation || id:ebi-a-GCST006414	Simple mode	3	-0.0204666	0.335533	0.956909	or
Average monthly intake of other alcoholic drinks || id:ukb-b-13978	Atrial fibrillation || id:ebi-a-GCST006414	Weighted median	3	0.0230563	0.237765	0.922749	or
Average monthly intake of other alcoholic drinks || id:ukb-b-13978	Atrial fibrillation || id:ebi-a-GCST006414	Weighted mode	3	-0.0674897	0.301266	0.843545	or
Average number of double bonds in a fatty acid chain || id:met-c-851	Atrial fibrillation || id:ebi-a-GCST006414	Inverse variance weighted	5	0.0369478	0.0261242	0.157269	or
Average number of double bonds in a fatty acid chain || id:met-c-851	Atrial fibrillation || id:ebi-a-GCST006414	Inverse variance weighted	5	0.0369478	0.0261242	0.157269	steiger
Average number of double bonds in a fatty acid chain || id:met-c-851	Atrial fibrillation || id:ebi-a-GCST006414	MR Egger	5	0.0466832	0.0576324	0.47722	or
Average number of double bonds in a fatty acid chain || id:met-c-851	Atrial fibrillation || id:ebi-a-GCST006414	Simple mode	5	0.0636559	0.0432197	0.214783	or
Average number of double bonds in a fatty acid chain || id:met-c-851	Atrial fibrillation || id:ebi-a-GCST006414	Weighted median	5	0.0420295	0.0230955	0.0687869	or
Average number of double bonds in a fatty acid chain || id:met-c-851	Atrial fibrillation || id:ebi-a-GCST006414	Weighted mode	5	0.0428659	0.0247832	0.158751	or
Average number of methylene groups in a fatty acid chain || id:met-c-848	Atrial fibrillation || id:ebi-a-GCST006414	Inverse variance weighted	4	-0.0521955	0.0263351	0.0474823	or
Average number of methylene groups in a fatty acid chain || id:met-c-848	Atrial fibrillation || id:ebi-a-GCST006414	Inverse variance weighted	4	-0.0521955	0.0263351	0.0474823	steiger
Average number of methylene groups in a fatty acid chain || id:met-c-848	Atrial fibrillation || id:ebi-a-GCST006414	MR Egger	4	-0.017085	0.0725973	0.835847	or
Average number of methylene groups in a fatty acid chain || id:met-c-848	Atrial fibrillation || id:ebi-a-GCST006414	Simple mode	4	-0.0476463	0.0472583	0.387621	or
Average number of methylene groups in a fatty acid chain || id:met-c-848	Atrial fibrillation || id:ebi-a-GCST006414	Weighted median	4	-0.0496265	0.0277062	0.0732661	or
Average number of methylene groups in a fatty acid chain || id:met-c-848	Atrial fibrillation || id:ebi-a-GCST006414	Weighted mode	4	-0.049688	0.0287556	0.182447	or
Average number of methylene groups per double bond || id:met-c-847	Atrial fibrillation || id:ebi-a-GCST006414	Inverse variance weighted	5	-0.0337362	0.0227812	0.138639	or
Average number of methylene groups per double bond || id:met-c-847	Atrial fibrillation || id:ebi-a-GCST006414	Inverse variance weighted	5	-0.0337362	0.0227812	0.138639	steiger
Average number of methylene groups per double bond || id:met-c-847	Atrial fibrillation || id:ebi-a-GCST006414	MR Egger	5	-0.0441257	0.052102	0.459258	or
Average number of methylene groups per double bond || id:met-c-847	Atrial fibrillation || id:ebi-a-GCST006414	Simple mode	5	-0.0429369	0.0355935	0.294164	or
Average number of methylene groups per double bond || id:met-c-847	Atrial fibrillation || id:ebi-a-GCST006414	Weighted median	5	-0.0385818	0.0205796	0.0608251	or
Average number of methylene groups per double bond || id:met-c-847	Atrial fibrillation || id:ebi-a-GCST006414	Weighted mode	5	-0.0382513	0.0205384	0.136017	or
Average total household income before tax || id:ukb-b-7408	Atrial fibrillation || id:ebi-a-GCST006414	Inverse variance weighted	49	-0.0209084	0.113377	0.853688	or
Average total household income before tax || id:ukb-b-7408	Atrial fibrillation || id:ebi-a-GCST006414	Inverse variance weighted	42	-0.0396867	0.0683228	0.561327	steiger
Average total household income before tax || id:ukb-b-7408	Atrial fibrillation || id:ebi-a-GCST006414	MR Egger	49	-0.180455	0.50148	0.720575	or
Average total household income before tax || id:ukb-b-7408	Atrial fibrillation || id:ebi-a-GCST006414	Simple mode	49	-0.000385653	0.175891	0.99826	or
Average total household income before tax || id:ukb-b-7408	Atrial fibrillation || id:ebi-a-GCST006414	Weighted median	49	-0.0230123	0.086028	0.789086	or
Average total household income before tax || id:ukb-b-7408	Atrial fibrillation || id:ebi-a-GCST006414	Weighted mode	49	0.0243945	0.151811	0.873012	or
Average weekly beer plus cider intake || id:ukb-b-5174	Atrial fibrillation || id:ebi-a-GCST006414	Inverse variance weighted	22	-0.308128	0.227861	0.176292	or
Average weekly beer plus cider intake || id:ukb-b-5174	Atrial fibrillation || id:ebi-a-GCST006414	Inverse variance weighted	9	-0.0927604	0.208807	0.65687	steiger
Average weekly beer plus cider intake || id:ukb-b-5174	Atrial fibrillation || id:ebi-a-GCST006414	MR Egger	22	0.155772	0.849247	0.856313	or
Average weekly beer plus cider intake || id:ukb-b-5174	Atrial fibrillation || id:ebi-a-GCST006414	Simple mode	22	-0.288803	0.365777	0.43861	or
Average weekly beer plus cider intake || id:ukb-b-5174	Atrial fibrillation || id:ebi-a-GCST006414	Weighted median	22	-0.186038	0.193619	0.33663	or
Average weekly beer plus cider intake || id:ukb-b-5174	Atrial fibrillation || id:ebi-a-GCST006414	Weighted mode	22	-0.264837	0.390121	0.504641	or
Average weekly champagne plus white wine intake || id:ukb-b-5716	Atrial fibrillation || id:ebi-a-GCST006414	Inverse variance weighted	4	-0.834548	0.370265	0.0242012	or
Average weekly champagne plus white wine intake || id:ukb-b-5716	Atrial fibrillation || id:ebi-a-GCST006414	Inverse variance weighted	2	-0.31148	0.384553	0.417952	steiger
Average weekly champagne plus white wine intake || id:ukb-b-5716	Atrial fibrillation || id:ebi-a-GCST006414	MR Egger	4	-12.3029	8.89099	0.300633	or
Average weekly champagne plus white wine intake || id:ukb-b-5716	Atrial fibrillation || id:ebi-a-GCST006414	Simple mode	4	-0.567727	0.534345	0.365968	or
Average weekly champagne plus white wine intake || id:ukb-b-5716	Atrial fibrillation || id:ebi-a-GCST006414	Weighted median	4	-0.665807	0.353927	0.0599451	or
Average weekly champagne plus white wine intake || id:ukb-b-5716	Atrial fibrillation || id:ebi-a-GCST006414	Weighted mode	4	-0.497741	0.503957	0.396134	or
Average weekly fortified wine intake || id:ukb-b-1070	Atrial fibrillation || id:ebi-a-GCST006414	Inverse variance weighted	2	0.952885	1.01069	0.345781	or
Average weekly red wine intake || id:ukb-b-5239	Atrial fibrillation || id:ebi-a-GCST006414	Inverse variance weighted	17	0.0606979	0.222216	0.784739	or
Average weekly red wine intake || id:ukb-b-5239	Atrial fibrillation || id:ebi-a-GCST006414	Inverse variance weighted	12	-0.0199538	0.150279	0.894368	steiger
Average weekly red wine intake || id:ukb-b-5239	Atrial fibrillation || id:ebi-a-GCST006414	MR Egger	17	0.0802082	0.820153	0.923389	or
Average weekly red wine intake || id:ukb-b-5239	Atrial fibrillation || id:ebi-a-GCST006414	Simple mode	17	-0.138581	0.422643	0.747245	or
Average weekly red wine intake || id:ukb-b-5239	Atrial fibrillation || id:ebi-a-GCST006414	Weighted median	17	0.0162211	0.196458	0.934195	or
Average weekly red wine intake || id:ukb-b-5239	Atrial fibrillation || id:ebi-a-GCST006414	Weighted mode	17	-0.019251	0.435598	0.965296	or
Average weekly spirits intake || id:ukb-b-1707	Atrial fibrillation || id:ebi-a-GCST006414	Inverse variance weighted	4	0.691764	0.566416	0.221973	or
Average weekly spirits intake || id:ukb-b-1707	Atrial fibrillation || id:ebi-a-GCST006414	Inverse variance weighted	3	0.158206	0.443092	0.721055	steiger
Average weekly spirits intake || id:ukb-b-1707	Atrial fibrillation || id:ebi-a-GCST006414	MR Egger	4	-2.40259	2.44533	0.429436	or
Average weekly spirits intake || id:ukb-b-1707	Atrial fibrillation || id:ebi-a-GCST006414	Simple mode	4	0.643288	0.652709	0.397013	or
Average weekly spirits intake || id:ukb-b-1707	Atrial fibrillation || id:ebi-a-GCST006414	Weighted median	4	0.657527	0.368487	0.0743593	or
Average weekly spirits intake || id:ukb-b-1707	Atrial fibrillation || id:ebi-a-GCST006414	Weighted mode	4	0.592284	0.691244	0.454526	or
Avocado intake || id:ukb-b-12236	Atrial fibrillation || id:ebi-a-GCST006414	Inverse variance weighted	2	0.282409	0.944207	0.764867	or
Axin-2 || id:prot-a-207	Atrial fibrillation || id:ebi-a-GCST006414	Inverse variance weighted	3	0.0143775	0.0102813	0.16199	or
Axin-2 || id:prot-a-207	Atrial fibrillation || id:ebi-a-GCST006414	MR Egger	3	0.00502022	0.0151008	0.795675	or
Axin-2 || id:prot-a-207	Atrial fibrillation || id:ebi-a-GCST006414	Simple mode	3	0.0198182	0.0217056	0.457601	or
Axin-2 || id:prot-a-207	Atrial fibrillation || id:ebi-a-GCST006414	Weighted median	3	0.0127795	0.010597	0.227835	or
Axin-2 || id:prot-a-207	Atrial fibrillation || id:ebi-a-GCST006414	Weighted mode	3	0.011728	0.0101573	0.367565	or
B melanoma antigen 2 || id:prot-a-227	Atrial fibrillation || id:ebi-a-GCST006414	Wald ratio	1	0.00314001	0.0160694	0.845078	or
B melanoma antigen 3 || id:prot-a-228	Atrial fibrillation || id:ebi-a-GCST006414	Wald ratio	1	0.0614641	0.0476519	0.197101	or
B-cell antigen receptor complex-associated protein alpha chain || id:prot-a-461	Atrial fibrillation || id:ebi-a-GCST006414	Wald ratio	1	0.0625536	0.0625536	0.317311	or
B-cell antigen receptor complex-associated protein beta chain || id:prot-a-462	Atrial fibrillation || id:ebi-a-GCST006414	Wald ratio	1	0.130711	0.0480046	0.00647133	or
B-cell lymphoma 6 protein || id:prot-a-241	Atrial fibrillation || id:ebi-a-GCST006414	Wald ratio	1	0.0353946	0.0556008	0.524395	or
B-cell lymphoma/leukemia 10 || id:prot-a-235	Atrial fibrillation || id:ebi-a-GCST006414	Inverse variance weighted	2	-0.00738235	0.0206653	0.720917	or
B-cell receptor CD22 || id:prot-a-427	Atrial fibrillation || id:ebi-a-GCST006414	Inverse variance weighted	2	-0.0631152	0.0279896	0.0241364	or
B-cell receptor-associated protein 29 || id:prot-a-233	Atrial fibrillation || id:ebi-a-GCST006414	Wald ratio	1	0.0491573	0.0463483	0.288869	or
BAG family molecular chaperone regulator 3 || id:prot-a-225	Atrial fibrillation || id:ebi-a-GCST006414	Wald ratio	1	0.0474649	0.0431499	0.271332	or
BCL2/adenovirus E1B 19 kDa protein-interacting protein 3 || id:prot-a-261	Atrial fibrillation || id:ebi-a-GCST006414	Inverse variance weighted	2	0.0640838	0.0510818	0.209648	or
BET1-like protein || id:prot-a-245	Atrial fibrillation || id:ebi-a-GCST006414	Wald ratio	1	-0.00829445	0.0487299	0.864843	or
BMP-binding endothelial regulator protein || id:prot-a-258	Atrial fibrillation || id:ebi-a-GCST006414	Wald ratio	1	0.0513919	0.0521056	0.323985	or
BPI fold-containing family B member 1 || id:prot-a-268	Atrial fibrillation || id:ebi-a-GCST006414	Inverse variance weighted	2	0.0218906	0.0200028	0.27379	or
BRICHOS domain-containing protein 5 || id:prot-a-272	Atrial fibrillation || id:ebi-a-GCST006414	Wald ratio	1	0.00241726	0.016363	0.882558	or
Back pain for 3+ months || id:ukb-b-8463	Atrial fibrillation || id:ebi-a-GCST006414	Wald ratio	1	-0.351905	0.601809	0.558719	or
Bacon intake || id:ukb-b-4414	Atrial fibrillation || id:ebi-a-GCST006414	Inverse variance weighted	3	-0.095108	0.212437	0.654371	or
Bacon intake || id:ukb-b-4414	Atrial fibrillation || id:ebi-a-GCST006414	Inverse variance weighted	3	-0.095108	0.212437	0.654371	steiger
Bacon intake || id:ukb-b-4414	Atrial fibrillation || id:ebi-a-GCST006414	MR Egger	3	0.21946	0.48669	0.730314	or
Bacon intake || id:ukb-b-4414	Atrial fibrillation || id:ebi-a-GCST006414	Simple mode	3	-0.279596	0.268801	0.4075	or
Bacon intake || id:ukb-b-4414	Atrial fibrillation || id:ebi-a-GCST006414	Weighted median	3	-0.249746	0.218822	0.253737	or
Bacon intake || id:ukb-b-4414	Atrial fibrillation || id:ebi-a-GCST006414	Weighted mode	3	-0.282004	0.243786	0.366864	or
Bactericidal permeability-increasing protein || id:prot-a-266	Atrial fibrillation || id:ebi-a-GCST006414	Wald ratio	1	0.00769231	0.052071	0.882558	or
Baculoviral IAP repeat-containing protein 5 || id:prot-a-252	Atrial fibrillation || id:ebi-a-GCST006414	Inverse variance weighted	2	-0.0608466	0.0331512	0.0664424	or
Baguette intake || id:ukb-b-5277	Atrial fibrillation || id:ebi-a-GCST006414	Wald ratio	1	0.191251	0.341702	0.575683	or
Banana intake || id:ukb-b-5362	Atrial fibrillation || id:ebi-a-GCST006414	Inverse variance weighted	2	-0.220946	0.148776	0.13752	or
Banana intake || id:ukb-b-5362	Atrial fibrillation || id:ebi-a-GCST006414	Inverse variance weighted	2	-0.220946	0.148776	0.13752	steiger
Basal Cell Adhesion Molecule || id:prot-a-231	Atrial fibrillation || id:ebi-a-GCST006414	Inverse variance weighted	2	-0.0320691	0.078799	0.684028	or
Basal metabolic rate || id:ukb-b-16446	Atrial fibrillation || id:ebi-a-GCST006414	Inverse variance weighted	546	0.620668	0.0400184	2.98887e-54	or
Basal metabolic rate || id:ukb-b-16446	Atrial fibrillation || id:ebi-a-GCST006414	Inverse variance weighted	101	0.413446	0.0485143	1.56633e-17	steiger
Basal metabolic rate || id:ukb-b-16446	Atrial fibrillation || id:ebi-a-GCST006414	MR Egger	546	0.691528	0.0985082	6.63775e-12	or
Basal metabolic rate || id:ukb-b-16446	Atrial fibrillation || id:ebi-a-GCST006414	Simple mode	546	0.532865	0.165851	0.00139158	or
Basal metabolic rate || id:ukb-b-16446	Atrial fibrillation || id:ebi-a-GCST006414	Weighted median	546	0.582193	0.0454681	1.54862e-37	or
Basal metabolic rate || id:ukb-b-16446	Atrial fibrillation || id:ebi-a-GCST006414	Weighted mode	546	0.495588	0.104244	2.55402e-06	or
Basic leucine zipper transcriptional factor ATF-like 3 || id:prot-a-230	Atrial fibrillation || id:ebi-a-GCST006414	Inverse variance weighted	2	-0.00567666	0.0247971	0.818928	or
Basic salivary proline-rich protein 4 || id:prot-a-2354	Atrial fibrillation || id:ebi-a-GCST006414	Wald ratio	1	-0.0223348	0.0382224	0.558993	or
Basigin || id:prot-a-275	Atrial fibrillation || id:ebi-a-GCST006414	Wald ratio	1	-0.0273619	0.0872483	0.753818	or
Basophil percentage of granulocytes || id:ebi-a-GCST004634	Atrial fibrillation || id:ebi-a-GCST006414	Inverse variance weighted	60	0.0651741	0.0493903	0.186978	or
Basophil percentage of granulocytes || id:ebi-a-GCST004634	Atrial fibrillation || id:ebi-a-GCST006414	Inverse variance weighted	57	0.0272882	0.0397198	0.492072	steiger
Basophil percentage of granulocytes || id:ebi-a-GCST004634	Atrial fibrillation || id:ebi-a-GCST006414	MR Egger	60	0.0136818	0.0975237	0.888916	or
Basophil percentage of granulocytes || id:ebi-a-GCST004634	Atrial fibrillation || id:ebi-a-GCST006414	Simple mode	60	0.154503	0.109732	0.164379	or
Basophil percentage of granulocytes || id:ebi-a-GCST004634	Atrial fibrillation || id:ebi-a-GCST006414	Weighted median	60	0.109203	0.0498782	0.0285677	or
Basophil percentage of granulocytes || id:ebi-a-GCST004634	Atrial fibrillation || id:ebi-a-GCST006414	Weighted mode	60	0.0992455	0.059572	0.10102	or
Basophil percentage of white cells || id:ebi-a-GCST004631	Atrial fibrillation || id:ebi-a-GCST006414	Inverse variance weighted	64	0.0385049	0.041135	0.349241	or
Basophil percentage of white cells || id:ebi-a-GCST004631	Atrial fibrillation || id:ebi-a-GCST006414	Inverse variance weighted	61	0.0359664	0.0371902	0.333498	steiger
Basophil percentage of white cells || id:ebi-a-GCST004631	Atrial fibrillation || id:ebi-a-GCST006414	MR Egger	64	0.0751325	0.0823549	0.365144	or
Basophil percentage of white cells || id:ebi-a-GCST004631	Atrial fibrillation || id:ebi-a-GCST006414	Simple mode	64	0.0560612	0.103172	0.588787	or
Basophil percentage of white cells || id:ebi-a-GCST004631	Atrial fibrillation || id:ebi-a-GCST006414	Weighted median	64	0.109613	0.0474366	0.0208484	or
Basophil percentage of white cells || id:ebi-a-GCST004631	Atrial fibrillation || id:ebi-a-GCST006414	Weighted mode	64	0.0937041	0.0556906	0.0974057	or
Basophill percentage || id:ukb-d-30220_irnt	Atrial fibrillation || id:ebi-a-GCST006414	Inverse variance weighted	108	0.0447524	0.046071	0.33136	or
Basophill percentage || id:ukb-d-30220_irnt	Atrial fibrillation || id:ebi-a-GCST006414	Inverse variance weighted	91	0.037205	0.0359302	0.300445	steiger
Basophill percentage || id:ukb-d-30220_irnt	Atrial fibrillation || id:ebi-a-GCST006414	MR Egger	108	0.0642451	0.0898303	0.476068	or
Basophill percentage || id:ukb-d-30220_irnt	Atrial fibrillation || id:ebi-a-GCST006414	Simple mode	108	0.131652	0.114353	0.252184	or
Basophill percentage || id:ukb-d-30220_irnt	Atrial fibrillation || id:ebi-a-GCST006414	Weighted median	108	0.0554339	0.052839	0.294128	or
Basophill percentage || id:ukb-d-30220_irnt	Atrial fibrillation || id:ebi-a-GCST006414	Weighted mode	108	0.0696961	0.0691023	0.315445	or
Bcl-2-like protein 1 || id:prot-a-238	Atrial fibrillation || id:ebi-a-GCST006414	Inverse variance weighted	2	-0.0632393	0.0275973	0.0219346	or
Bcl-2-related protein A1 || id:prot-a-237	Atrial fibrillation || id:ebi-a-GCST006414	Wald ratio	1	0.32781	0.0475504	5.42682e-12	or
Bcl10-interacting CARD protein || id:prot-a-325	Atrial fibrillation || id:ebi-a-GCST006414	Wald ratio	1	0.00186941	0.011617	0.872157	or
Bcl2-associated agonist of cell death || id:prot-a-224	Atrial fibrillation || id:ebi-a-GCST006414	Wald ratio	1	0.026605	0.0462695	0.565291	or
Beef intake || id:ukb-b-2862	Atrial fibrillation || id:ebi-a-GCST006414	Inverse variance weighted	17	-0.277619	0.355513	0.434863	or
Beef intake || id:ukb-b-2862	Atrial fibrillation || id:ebi-a-GCST006414	Inverse variance weighted	12	0.0855223	0.18157	0.63763	steiger
Beef intake || id:ukb-b-2862	Atrial fibrillation || id:ebi-a-GCST006414	MR Egger	17	1.94868	1.94208	0.331581	or
Beef intake || id:ukb-b-2862	Atrial fibrillation || id:ebi-a-GCST006414	Simple mode	17	0.391337	0.337618	0.263418	or
Beef intake || id:ukb-b-2862	Atrial fibrillation || id:ebi-a-GCST006414	Weighted median	17	0.222075	0.234077	0.34276	or
Beef intake || id:ukb-b-2862	Atrial fibrillation || id:ebi-a-GCST006414	Weighted mode	17	0.408776	0.356944	0.268964	or
Been in serious accident believed to be life-threatening || id:ukb-d-20526	Atrial fibrillation || id:ebi-a-GCST006414	Wald ratio	1	0.257317	0.997103	0.796357	or
Beer/cider intake || id:ukb-b-4961	Atrial fibrillation || id:ebi-a-GCST006414	Inverse variance weighted	2	0.25744	0.14491	0.0756417	or
Beer/cider intake || id:ukb-b-4961	Atrial fibrillation || id:ebi-a-GCST006414	Inverse variance weighted	2	0.25744	0.14491	0.0756417	steiger
Behavioural and miscellaneous addictions: A behaviour || id:ukb-d-20552_2	Atrial fibrillation || id:ebi-a-GCST006414	Wald ratio	1	-1.38674	2.90349	0.632926	or
Beta-1,3-N-acetylglucosaminyltransferase radical fringe || id:prot-a-2530	Atrial fibrillation || id:ebi-a-GCST006414	Inverse variance weighted	2	0.0333034	0.0291351	0.253011	or
Beta-1,3-glucosyltransferase || id:prot-a-210	Atrial fibrillation || id:ebi-a-GCST006414	Wald ratio	1	-0.0470202	0.043193	0.276327	or
Beta-1,4-galactosyltransferase 1 || id:prot-a-216	Atrial fibrillation || id:ebi-a-GCST006414	Inverse variance weighted	4	0.00902763	0.0164496	0.58314	or
Beta-1,4-galactosyltransferase 1 || id:prot-a-216	Atrial fibrillation || id:ebi-a-GCST006414	MR Egger	4	0.0201855	0.04799	0.714919	or
Beta-1,4-galactosyltransferase 1 || id:prot-a-216	Atrial fibrillation || id:ebi-a-GCST006414	Simple mode	4	-0.000202835	0.0231078	0.993548	or
Beta-1,4-galactosyltransferase 1 || id:prot-a-216	Atrial fibrillation || id:ebi-a-GCST006414	Weighted median	4	0.0102362	0.0192213	0.59435	or
Beta-1,4-galactosyltransferase 1 || id:prot-a-216	Atrial fibrillation || id:ebi-a-GCST006414	Weighted mode	4	0.0114983	0.0208921	0.620397	or
Beta-1,4-galactosyltransferase 2 || id:prot-a-217	Atrial fibrillation || id:ebi-a-GCST006414	Wald ratio	1	-0.0309064	0.0231798	0.182422	or
Beta-1,4-galactosyltransferase 3 || id:prot-a-218	Atrial fibrillation || id:ebi-a-GCST006414	Wald ratio	1	-0.00711744	0.0510083	0.889027	or
Beta-1,4-galactosyltransferase 6 || id:prot-a-220	Atrial fibrillation || id:ebi-a-GCST006414	Inverse variance weighted	3	-0.00508351	0.0461088	0.912211	or
Beta-1,4-galactosyltransferase 6 || id:prot-a-220	Atrial fibrillation || id:ebi-a-GCST006414	MR Egger	3	0.0572483	0.039526	0.384693	or
Beta-1,4-galactosyltransferase 6 || id:prot-a-220	Atrial fibrillation || id:ebi-a-GCST006414	Simple mode	3	0.0355014	0.0374935	0.44365	or
Beta-1,4-galactosyltransferase 6 || id:prot-a-220	Atrial fibrillation || id:ebi-a-GCST006414	Weighted median	3	0.0207463	0.0292996	0.478899	or
Beta-1,4-galactosyltransferase 6 || id:prot-a-220	Atrial fibrillation || id:ebi-a-GCST006414	Weighted mode	3	0.0277796	0.0292123	0.441995	or
Beta-1,4-galactosyltransferase 7 || id:prot-a-221	Atrial fibrillation || id:ebi-a-GCST006414	Wald ratio	1	0.160502	0.0476489	0.000756	or
Beta-1,4-glucuronyltransferase 1 || id:prot-a-212	Atrial fibrillation || id:ebi-a-GCST006414	Inverse variance weighted	3	0.0155512	0.0156136	0.319251	or
Beta-1,4-glucuronyltransferase 1 || id:prot-a-212	Atrial fibrillation || id:ebi-a-GCST006414	MR Egger	3	0.0144312	0.0434976	0.796064	or
Beta-1,4-glucuronyltransferase 1 || id:prot-a-212	Atrial fibrillation || id:ebi-a-GCST006414	Simple mode	3	0.0116746	0.0211348	0.636173	or
Beta-1,4-glucuronyltransferase 1 || id:prot-a-212	Atrial fibrillation || id:ebi-a-GCST006414	Weighted median	3	0.0110417	0.0164957	0.503262	or
Beta-1,4-glucuronyltransferase 1 || id:prot-a-212	Atrial fibrillation || id:ebi-a-GCST006414	Weighted mode	3	0.0108522	0.0180737	0.609189	or
Beta-arrestin-1 || id:prot-a-169	Atrial fibrillation || id:ebi-a-GCST006414	Wald ratio	1	0.00127779	0.0224891	0.95469	or
Beta-crystallin B2 || id:prot-a-674	Atrial fibrillation || id:ebi-a-GCST006414	Inverse variance weighted	2	-0.022207	0.0389543	0.568626	or
Beta-defensin 1 || id:prot-a-804	Atrial fibrillation || id:ebi-a-GCST006414	Inverse variance weighted	3	-0.00688762	0.0180763	0.703181	or
Beta-defensin 1 || id:prot-a-804	Atrial fibrillation || id:ebi-a-GCST006414	MR Egger	3	0.00169355	0.0647852	0.983362	or
Beta-defensin 1 || id:prot-a-804	Atrial fibrillation || id:ebi-a-GCST006414	Simple mode	3	0.0107951	0.0244377	0.70185	or
Beta-defensin 1 || id:prot-a-804	Atrial fibrillation || id:ebi-a-GCST006414	Weighted median	3	-0.00295099	0.016857	0.861032	or
Beta-defensin 1 || id:prot-a-804	Atrial fibrillation || id:ebi-a-GCST006414	Weighted mode	3	0.00128755	0.0185233	0.950909	or
Beta-defensin 103 || id:prot-a-781	Atrial fibrillation || id:ebi-a-GCST006414	Wald ratio	1	-0.0224784	0.0507205	0.657634	or
Beta-defensin 104 || id:prot-a-782	Atrial fibrillation || id:ebi-a-GCST006414	Inverse variance weighted	2	-0.0698244	0.0473265	0.140111	or
Beta-defensin 105 || id:prot-a-783	Atrial fibrillation || id:ebi-a-GCST006414	Wald ratio	1	0.0186063	0.0244436	0.446541	or
Beta-defensin 106 || id:prot-a-784	Atrial fibrillation || id:ebi-a-GCST006414	Inverse variance weighted	2	-0.0362797	0.0681379	0.594418	or
Beta-defensin 108B || id:prot-a-786	Atrial fibrillation || id:ebi-a-GCST006414	Wald ratio	1	0.0310487	0.0541701	0.566529	or
Beta-defensin 113 || id:prot-a-789	Atrial fibrillation || id:ebi-a-GCST006414	Inverse variance weighted	2	0.0196779	0.0847104	0.816308	or
Beta-defensin 118 || id:prot-a-792	Atrial fibrillation || id:ebi-a-GCST006414	Wald ratio	1	0.0488559	0.0454545	0.282451	or
Beta-defensin 121 || id:prot-a-797	Atrial fibrillation || id:ebi-a-GCST006414	Wald ratio	1	-0.0322173	0.0423247	0.446541	or
Beta-defensin 125 || id:prot-a-799	Atrial fibrillation || id:ebi-a-GCST006414	Wald ratio	1	-0.00632603	0.0520681	0.903299	or
Beta-defensin 128 || id:prot-a-800	Atrial fibrillation || id:ebi-a-GCST006414	Wald ratio	1	-0.000952381	0.0414286	0.981659	or
Beta-defensin 134 || id:prot-a-801	Atrial fibrillation || id:ebi-a-GCST006414	Wald ratio	1	-0.103465	0.0486474	0.0334343	or
Beta-endorphin || id:prot-a-2325	Atrial fibrillation || id:ebi-a-GCST006414	Inverse variance weighted	2	-0.00317511	0.0139741	0.820258	or
Beta-hydroxyisovalerate || id:met-a-368	Atrial fibrillation || id:ebi-a-GCST006414	Wald ratio	1	-0.438679	0.466981	0.347529	or
Beta-mannosidase || id:prot-a-1836	Atrial fibrillation || id:ebi-a-GCST006414	Inverse variance weighted	3	0.0400681	0.0138406	0.00379205	or
Beta-mannosidase || id:prot-a-1836	Atrial fibrillation || id:ebi-a-GCST006414	MR Egger	3	0.0835609	0.0300206	0.219574	or
Beta-mannosidase || id:prot-a-1836	Atrial fibrillation || id:ebi-a-GCST006414	Simple mode	3	0.00852382	0.030967	0.808951	or
Beta-mannosidase || id:prot-a-1836	Atrial fibrillation || id:ebi-a-GCST006414	Weighted median	3	0.0407948	0.0122664	0.000881852	or
Beta-mannosidase || id:prot-a-1836	Atrial fibrillation || id:ebi-a-GCST006414	Weighted mode	3	0.0436784	0.0126334	0.0744372	or
Beta-microseminoprotein || id:prot-a-1949	Atrial fibrillation || id:ebi-a-GCST006414	Inverse variance weighted	3	0.00604394	0.00832775	0.467986	or
Beta-microseminoprotein || id:prot-a-1949	Atrial fibrillation || id:ebi-a-GCST006414	Inverse variance weighted	2	0.0063005	0.00867317	0.467572	steiger
Beta-microseminoprotein || id:prot-a-1949	Atrial fibrillation || id:ebi-a-GCST006414	MR Egger	3	-4.59775e-05	0.0211987	0.998619	or
Beta-microseminoprotein || id:prot-a-1949	Atrial fibrillation || id:ebi-a-GCST006414	Simple mode	3	0.00368275	0.0129925	0.803478	or
Beta-microseminoprotein || id:prot-a-1949	Atrial fibrillation || id:ebi-a-GCST006414	Weighted median	3	0.00475676	0.00854448	0.577729	or
Beta-microseminoprotein || id:prot-a-1949	Atrial fibrillation || id:ebi-a-GCST006414	Weighted mode	3	0.00429361	0.0091484	0.685026	or
Beta-sarcoglycan || id:prot-a-2713	Atrial fibrillation || id:ebi-a-GCST006414	Inverse variance weighted	2	-0.0247301	0.0243481	0.309776	or
Beta-soluble NSF attachment protein || id:prot-a-2000	Atrial fibrillation || id:ebi-a-GCST006414	Inverse variance weighted	2	-0.00241796	0.0362444	0.946811	or
Betaine || id:met-a-362	Atrial fibrillation || id:ebi-a-GCST006414	Inverse variance weighted	5	0.160202	0.194486	0.410098	or
Betaine || id:met-a-362	Atrial fibrillation || id:ebi-a-GCST006414	Inverse variance weighted	5	0.160202	0.194486	0.410098	steiger
Betaine || id:met-a-362	Atrial fibrillation || id:ebi-a-GCST006414	MR Egger	5	0.104129	0.704942	0.891939	or
Betaine || id:met-a-362	Atrial fibrillation || id:ebi-a-GCST006414	Simple mode	5	0.334756	0.297733	0.323772	or
Betaine || id:met-a-362	Atrial fibrillation || id:ebi-a-GCST006414	Weighted median	5	0.174205	0.245266	0.477539	or
Betaine || id:met-a-362	Atrial fibrillation || id:ebi-a-GCST006414	Weighted mode	5	0.448039	0.283784	0.189525	or
Bifunctional heparan sulfate N-deacetylase/N-sulfotransferase 1 || id:prot-a-2021	Atrial fibrillation || id:ebi-a-GCST006414	Inverse variance weighted	2	-0.00838103	0.0350816	0.811182	or
Bifunctional polynucleotide phosphatase/kinase || id:prot-a-2314	Atrial fibrillation || id:ebi-a-GCST006414	Inverse variance weighted	2	-0.00533182	0.0274917	0.84622	or
Biglycan || id:prot-a-247	Atrial fibrillation || id:ebi-a-GCST006414	Inverse variance weighted	2	-0.0172739	0.0403642	0.668687	or
Bilateral oophorectomy (both ovaries removed) || id:ukb-b-17868	Atrial fibrillation || id:ebi-a-GCST006414	Inverse variance weighted	5	1.4601	0.553985	0.00839825	or
Bilateral oophorectomy (both ovaries removed) || id:ukb-b-17868	Atrial fibrillation || id:ebi-a-GCST006414	MR Egger	5	-0.219704	2.0492	0.921387	or
Bilateral oophorectomy (both ovaries removed) || id:ukb-b-17868	Atrial fibrillation || id:ebi-a-GCST006414	Simple mode	5	1.44486	1.81687	0.470991	or
Bilateral oophorectomy (both ovaries removed) || id:ukb-b-17868	Atrial fibrillation || id:ebi-a-GCST006414	Weighted median	5	1.19572	1.68224	0.477213	or
Bilateral oophorectomy (both ovaries removed) || id:ukb-b-17868	Atrial fibrillation || id:ebi-a-GCST006414	Weighted mode	5	1.36751	1.69406	0.464793	or
Bile salt sulfotransferase || id:prot-a-2893	Atrial fibrillation || id:ebi-a-GCST006414	Wald ratio	1	-0.104493	0.0772337	0.176074	or
Bile salt-activated lipase || id:prot-a-507	Atrial fibrillation || id:ebi-a-GCST006414	Wald ratio	1	-0.0202801	0.0283046	0.473686	or
Bilirubin (E,E)* || id:met-a-491	Atrial fibrillation || id:ebi-a-GCST006414	Wald ratio	1	-0.00859375	0.0554687	0.876877	or
Bilirubin (E,Z or Z,E)* || id:met-a-631	Atrial fibrillation || id:ebi-a-GCST006414	Wald ratio	1	-0.0135802	0.0876543	0.876877	or
Bilirubin (Z,Z) || id:met-a-450	Atrial fibrillation || id:ebi-a-GCST006414	Wald ratio	1	-0.00655933	0.0423375	0.876877	or
Biliverdin reductase A || id:prot-a-253	Atrial fibrillation || id:ebi-a-GCST006414	Wald ratio	1	0.00157828	0.0277778	0.95469	or
Biliverdin || id:met-a-357	Atrial fibrillation || id:ebi-a-GCST006414	Wald ratio	1	-0.00972591	0.0627763	0.876877	or
Bipolar and major depression status: No Bipolar or Depression || id:ukb-d-20126_0	Atrial fibrillation || id:ebi-a-GCST006414	Wald ratio	1	-0.522087	0.604521	0.387788	or
Bipolar disorder || id:ebi-a-GCST003724	Atrial fibrillation || id:ebi-a-GCST006414	Inverse variance weighted	7	-0.0136294	0.0260226	0.600449	or
Bipolar disorder || id:ebi-a-GCST003724	Atrial fibrillation || id:ebi-a-GCST006414	Inverse variance weighted	7	-0.0136294	0.0260226	0.600449	steiger
Bipolar disorder || id:ebi-a-GCST003724	Atrial fibrillation || id:ebi-a-GCST006414	MR Egger	7	-0.0724618	0.0579072	0.266165	or
Bipolar disorder || id:ebi-a-GCST003724	Atrial fibrillation || id:ebi-a-GCST006414	Simple mode	7	-0.00866042	0.0307884	0.787938	or
Bipolar disorder || id:ebi-a-GCST003724	Atrial fibrillation || id:ebi-a-GCST006414	Weighted median	7	-0.0247632	0.0203709	0.224132	or
Bipolar disorder || id:ebi-a-GCST003724	Atrial fibrillation || id:ebi-a-GCST006414	Weighted mode	7	-0.0304677	0.0230077	0.233631	or
Birth length || id:ieu-a-29	Atrial fibrillation || id:ebi-a-GCST006414	Inverse variance weighted	2	0.0871123	0.0936559	0.352303	or
Birth length || id:ieu-a-29	Atrial fibrillation || id:ebi-a-GCST006414	Inverse variance weighted	2	0.0871123	0.0936559	0.352303	steiger
Birth weight of first child || id:ukb-b-3357	Atrial fibrillation || id:ebi-a-GCST006414	Inverse variance weighted	69	0.119794	0.0489168	0.0143278	or
Birth weight of first child || id:ukb-b-3357	Atrial fibrillation || id:ebi-a-GCST006414	Inverse variance weighted	69	0.119794	0.0489168	0.0143278	steiger
Birth weight of first child || id:ukb-b-3357	Atrial fibrillation || id:ebi-a-GCST006414	MR Egger	69	0.089874	0.161314	0.57929	or
Birth weight of first child || id:ukb-b-3357	Atrial fibrillation || id:ebi-a-GCST006414	Simple mode	69	0.107135	0.129879	0.412325	or
Birth weight of first child || id:ukb-b-3357	Atrial fibrillation || id:ebi-a-GCST006414	Weighted median	69	0.0817997	0.04966	0.099518	or
Birth weight of first child || id:ukb-b-3357	Atrial fibrillation || id:ebi-a-GCST006414	Weighted mode	69	0.0821864	0.108599	0.451792	or
Birth weight || id:ebi-a-GCST007557	Atrial fibrillation || id:ebi-a-GCST006414	Inverse variance weighted	50	0.241886	0.0642027	0.000164869	or
Birth weight || id:ebi-a-GCST007557	Atrial fibrillation || id:ebi-a-GCST006414	Inverse variance weighted	46	0.171645	0.0524806	0.00107308	steiger
Birth weight || id:ebi-a-GCST007557	Atrial fibrillation || id:ebi-a-GCST006414	MR Egger	50	0.34022	0.193921	0.0857397	or
Birth weight || id:ebi-a-GCST007557	Atrial fibrillation || id:ebi-a-GCST006414	Simple mode	50	0.0627546	0.132316	0.637407	or
Birth weight || id:ebi-a-GCST007557	Atrial fibrillation || id:ebi-a-GCST006414	Weighted median	50	0.238955	0.060391	7.596e-05	or
Birth weight || id:ebi-a-GCST007557	Atrial fibrillation || id:ebi-a-GCST006414	Weighted mode	50	0.230305	0.0916716	0.0153374	or
Birth weight || id:ukb-b-13378	Atrial fibrillation || id:ebi-a-GCST006414	Inverse variance weighted	142	0.250973	0.0447632	2.06238e-08	or
Birth weight || id:ukb-b-13378	Atrial fibrillation || id:ebi-a-GCST006414	Inverse variance weighted	115	0.217767	0.0380707	1.06489e-08	steiger
Birth weight || id:ukb-b-13378	Atrial fibrillation || id:ebi-a-GCST006414	MR Egger	142	0.239969	0.129919	0.0668488	or
Birth weight || id:ukb-b-13378	Atrial fibrillation || id:ebi-a-GCST006414	Simple mode	142	0.261255	0.127842	0.0428573	or
Birth weight || id:ukb-b-13378	Atrial fibrillation || id:ebi-a-GCST006414	Weighted median	142	0.235967	0.0506927	3.24216e-06	or
Birth weight || id:ukb-b-13378	Atrial fibrillation || id:ebi-a-GCST006414	Weighted mode	142	0.234929	0.0951449	0.0147372	or
Bis(5'-adenosyl)-triphosphatase || id:prot-a-1107	Atrial fibrillation || id:ebi-a-GCST006414	Inverse variance weighted	2	-0.00576963	0.0196083	0.768571	or
Blood clot, DVT, bronchitis, emphysema, asthma, rhinitis, eczema, allergy diagnosed by doctor: Asthma || id:ukb-b-20296	Atrial fibrillation || id:ebi-a-GCST006414	Inverse variance weighted	106	0.122269	0.17275	0.479082	or
Blood clot, DVT, bronchitis, emphysema, asthma, rhinitis, eczema, allergy diagnosed by doctor: Asthma || id:ukb-b-20296	Atrial fibrillation || id:ebi-a-GCST006414	MR Egger	106	0.765955	0.419833	0.0709587	or
Blood clot, DVT, bronchitis, emphysema, asthma, rhinitis, eczema, allergy diagnosed by doctor: Asthma || id:ukb-b-20296	Atrial fibrillation || id:ebi-a-GCST006414	Simple mode	106	-0.0765996	0.414921	0.853889	or
Blood clot, DVT, bronchitis, emphysema, asthma, rhinitis, eczema, allergy diagnosed by doctor: Asthma || id:ukb-b-20296	Atrial fibrillation || id:ebi-a-GCST006414	Weighted median	106	0.208858	0.226707	0.356909	or
Blood clot, DVT, bronchitis, emphysema, asthma, rhinitis, eczema, allergy diagnosed by doctor: Asthma || id:ukb-b-20296	Atrial fibrillation || id:ebi-a-GCST006414	Weighted mode	106	0.159603	0.23537	0.499202	or
Blood clot, DVT, bronchitis, emphysema, asthma, rhinitis, eczema, allergy diagnosed by doctor: Blood clot in the leg (DVT) || id:ukb-b-11411	Atrial fibrillation || id:ebi-a-GCST006414	Inverse variance weighted	11	1.11421	0.883346	0.207184	or
Blood clot, DVT, bronchitis, emphysema, asthma, rhinitis, eczema, allergy diagnosed by doctor: Blood clot in the leg (DVT) || id:ukb-b-11411	Atrial fibrillation || id:ebi-a-GCST006414	MR Egger	11	-0.228445	1.53554	0.885014	or
Blood clot, DVT, bronchitis, emphysema, asthma, rhinitis, eczema, allergy diagnosed by doctor: Blood clot in the leg (DVT) || id:ukb-b-11411	Atrial fibrillation || id:ebi-a-GCST006414	Simple mode	11	2.05891	2.70447	0.464053	or
Blood clot, DVT, bronchitis, emphysema, asthma, rhinitis, eczema, allergy diagnosed by doctor: Blood clot in the leg (DVT) || id:ukb-b-11411	Atrial fibrillation || id:ebi-a-GCST006414	Weighted median	11	0.496002	3.50861	0.88758	or
Blood clot, DVT, bronchitis, emphysema, asthma, rhinitis, eczema, allergy diagnosed by doctor: Blood clot in the leg (DVT) || id:ukb-b-11411	Atrial fibrillation || id:ebi-a-GCST006414	Weighted mode	11	0.446334	1.37977	0.752992	or
Blood clot, DVT, bronchitis, emphysema, asthma, rhinitis, eczema, allergy diagnosed by doctor: Blood clot in the lung || id:ukb-b-13704	Atrial fibrillation || id:ebi-a-GCST006414	Inverse variance weighted	5	-0.921175	2.2813	0.686365	or
Blood clot, DVT, bronchitis, emphysema, asthma, rhinitis, eczema, allergy diagnosed by doctor: Blood clot in the lung || id:ukb-b-13704	Atrial fibrillation || id:ebi-a-GCST006414	MR Egger	5	8.24928	13.9961	0.597036	or
Blood clot, DVT, bronchitis, emphysema, asthma, rhinitis, eczema, allergy diagnosed by doctor: Blood clot in the lung || id:ukb-b-13704	Atrial fibrillation || id:ebi-a-GCST006414	Simple mode	5	-1.57479	18.9771	0.937851	or
Blood clot, DVT, bronchitis, emphysema, asthma, rhinitis, eczema, allergy diagnosed by doctor: Blood clot in the lung || id:ukb-b-13704	Atrial fibrillation || id:ebi-a-GCST006414	Weighted median	5	0.0375545	13.1435	0.99772	or
Blood clot, DVT, bronchitis, emphysema, asthma, rhinitis, eczema, allergy diagnosed by doctor: Blood clot in the lung || id:ukb-b-13704	Atrial fibrillation || id:ebi-a-GCST006414	Weighted mode	5	0.0349973	3.73716	0.992977	or
Blood clot, DVT, bronchitis, emphysema, asthma, rhinitis, eczema, allergy diagnosed by doctor: Emphysema/chronic bronchitis || id:ukb-b-16207	Atrial fibrillation || id:ebi-a-GCST006414	Wald ratio	1	0.521145	4.53397	0.908491	or
Blood clot, DVT, bronchitis, emphysema, asthma, rhinitis, eczema, allergy diagnosed by doctor: Hayfever, allergic rhinitis or eczema || id:ukb-b-17241	Atrial fibrillation || id:ebi-a-GCST006414	Inverse variance weighted	153	0.103727	0.117996	0.379359	or
Blood clot, DVT, bronchitis, emphysema, asthma, rhinitis, eczema, allergy diagnosed by doctor: Hayfever, allergic rhinitis or eczema || id:ukb-b-17241	Atrial fibrillation || id:ebi-a-GCST006414	MR Egger	153	-0.0242652	0.289102	0.933221	or
Blood clot, DVT, bronchitis, emphysema, asthma, rhinitis, eczema, allergy diagnosed by doctor: Hayfever, allergic rhinitis or eczema || id:ukb-b-17241	Atrial fibrillation || id:ebi-a-GCST006414	Simple mode	153	-0.15172	0.296467	0.609562	or
Blood clot, DVT, bronchitis, emphysema, asthma, rhinitis, eczema, allergy diagnosed by doctor: Hayfever, allergic rhinitis or eczema || id:ukb-b-17241	Atrial fibrillation || id:ebi-a-GCST006414	Weighted median	153	0.0214007	0.136263	0.875202	or
Blood clot, DVT, bronchitis, emphysema, asthma, rhinitis, eczema, allergy diagnosed by doctor: Hayfever, allergic rhinitis or eczema || id:ukb-b-17241	Atrial fibrillation || id:ebi-a-GCST006414	Weighted mode	153	-0.0725893	0.208787	0.728568	or
Blood clot, DVT, bronchitis, emphysema, asthma, rhinitis, eczema, allergy diagnosed by doctor: None of the above || id:ukb-b-18200	Atrial fibrillation || id:ebi-a-GCST006414	Inverse variance weighted	163	-0.133313	0.102803	0.194708	or
Blood clot, DVT, bronchitis, emphysema, asthma, rhinitis, eczema, allergy diagnosed by doctor: None of the above || id:ukb-b-18200	Atrial fibrillation || id:ebi-a-GCST006414	MR Egger	163	-0.00627769	0.246871	0.979744	or
Blood clot, DVT, bronchitis, emphysema, asthma, rhinitis, eczema, allergy diagnosed by doctor: None of the above || id:ukb-b-18200	Atrial fibrillation || id:ebi-a-GCST006414	Simple mode	163	-0.588465	0.234101	0.0129227	or
Blood clot, DVT, bronchitis, emphysema, asthma, rhinitis, eczema, allergy diagnosed by doctor: None of the above || id:ukb-b-18200	Atrial fibrillation || id:ebi-a-GCST006414	Weighted median	163	-0.135251	0.119044	0.255897	or
Blood clot, DVT, bronchitis, emphysema, asthma, rhinitis, eczema, allergy diagnosed by doctor: None of the above || id:ukb-b-18200	Atrial fibrillation || id:ebi-a-GCST006414	Weighted mode	163	-0.103281	0.152085	0.498046	or
Blood sample #, note contents: Poor venous access/flow || id:ukb-b-11262	Atrial fibrillation || id:ebi-a-GCST006414	Wald ratio	1	-1.42157	5.28012	0.787752	or
Body fat percentage || id:ebi-a-GCST003435	Atrial fibrillation || id:ebi-a-GCST006414	Inverse variance weighted	10	0.367454	0.0950773	0.000111186	or
Body fat percentage || id:ebi-a-GCST003435	Atrial fibrillation || id:ebi-a-GCST006414	Inverse variance weighted	10	0.367454	0.0950773	0.000111186	steiger
Body fat percentage || id:ebi-a-GCST003435	Atrial fibrillation || id:ebi-a-GCST006414	MR Egger	10	0.798725	0.439443	0.106646	or
Body fat percentage || id:ebi-a-GCST003435	Atrial fibrillation || id:ebi-a-GCST006414	Simple mode	10	0.407678	0.202628	0.0750907	or
Body fat percentage || id:ebi-a-GCST003435	Atrial fibrillation || id:ebi-a-GCST006414	Weighted median	10	0.379487	0.102266	0.000206614	or
Body fat percentage || id:ebi-a-GCST003435	Atrial fibrillation || id:ebi-a-GCST006414	Weighted mode	10	0.477681	0.162025	0.0162688	or
Body fat percentage || id:ukb-b-8909	Atrial fibrillation || id:ebi-a-GCST006414	Inverse variance weighted	395	0.373968	0.0416718	2.85596e-19	or
Body fat percentage || id:ukb-b-8909	Atrial fibrillation || id:ebi-a-GCST006414	Inverse variance weighted	107	0.29859	0.0425064	2.14685e-12	steiger
Body fat percentage || id:ukb-b-8909	Atrial fibrillation || id:ebi-a-GCST006414	MR Egger	395	0.577201	0.134739	2.31245e-05	or
Body fat percentage || id:ukb-b-8909	Atrial fibrillation || id:ebi-a-GCST006414	Simple mode	395	0.624722	0.187339	0.000934826	or
Body fat percentage || id:ukb-b-8909	Atrial fibrillation || id:ebi-a-GCST006414	Weighted median	395	0.431339	0.0480678	2.87127e-19	or
Body fat percentage || id:ukb-b-8909	Atrial fibrillation || id:ebi-a-GCST006414	Weighted mode	395	0.624722	0.128222	1.60199e-06	or
Body fat || id:ieu-a-999	Atrial fibrillation || id:ebi-a-GCST006414	Inverse variance weighted	10	0.367454	0.0950773	0.000111186	or
Body fat || id:ieu-a-999	Atrial fibrillation || id:ebi-a-GCST006414	Inverse variance weighted	10	0.367454	0.0950773	0.000111186	steiger
Body fat || id:ieu-a-999	Atrial fibrillation || id:ebi-a-GCST006414	MR Egger	10	0.798725	0.439443	0.106646	or
Body fat || id:ieu-a-999	Atrial fibrillation || id:ebi-a-GCST006414	Simple mode	10	0.407678	0.196669	0.0680421	or
Body fat || id:ieu-a-999	Atrial fibrillation || id:ebi-a-GCST006414	Weighted median	10	0.379487	0.104227	0.000271615	or
Body fat || id:ieu-a-999	Atrial fibrillation || id:ebi-a-GCST006414	Weighted mode	10	0.477681	0.168609	0.0196242	or
Body mass index (BMI) || id:ukb-b-19953	Atrial fibrillation || id:ebi-a-GCST006414	Inverse variance weighted	459	0.289052	0.0283526	2.08982e-24	or
Body mass index (BMI) || id:ukb-b-19953	Atrial fibrillation || id:ebi-a-GCST006414	Inverse variance weighted	299	0.221272	0.0223563	4.26718e-23	steiger
Body mass index (BMI) || id:ukb-b-19953	Atrial fibrillation || id:ebi-a-GCST006414	MR Egger	459	0.165903	0.0673174	0.0140877	or
Body mass index (BMI) || id:ukb-b-19953	Atrial fibrillation || id:ebi-a-GCST006414	Simple mode	459	0.313181	0.113344	0.00595594	or
Body mass index (BMI) || id:ukb-b-19953	Atrial fibrillation || id:ebi-a-GCST006414	Weighted median	459	0.316876	0.0371186	1.37926e-17	or
Body mass index (BMI) || id:ukb-b-19953	Atrial fibrillation || id:ebi-a-GCST006414	Weighted mode	459	0.355582	0.0688801	3.64267e-07	or
Body mass index || id:ebi-a-GCST006368	Atrial fibrillation || id:ebi-a-GCST006414	Inverse variance weighted	152	0.369812	0.0352244	8.75121e-26	or
Body mass index || id:ebi-a-GCST006368	Atrial fibrillation || id:ebi-a-GCST006414	Inverse variance weighted	127	0.304412	0.0282365	4.2412e-27	steiger
Body mass index || id:ebi-a-GCST006368	Atrial fibrillation || id:ebi-a-GCST006414	MR Egger	152	0.354875	0.0910783	0.000146716	or
Body mass index || id:ebi-a-GCST006368	Atrial fibrillation || id:ebi-a-GCST006414	Simple mode	152	0.277483	0.106597	0.0101594	or
Body mass index || id:ebi-a-GCST006368	Atrial fibrillation || id:ebi-a-GCST006414	Weighted median	152	0.355762	0.0495821	7.21977e-13	or
Body mass index || id:ebi-a-GCST006368	Atrial fibrillation || id:ebi-a-GCST006414	Weighted mode	152	0.34518	0.0630306	1.77202e-07	or
Boiled/baked potatoes intake || id:ukb-b-18007	Atrial fibrillation || id:ebi-a-GCST006414	Wald ratio	1	-0.200205	0.186427	0.282866	or
Bombesin receptor-activated protein C6orf89 || id:prot-a-320	Atrial fibrillation || id:ebi-a-GCST006414	Wald ratio	1	-0.0202653	0.0309506	0.512621	or
Bone mineral density (paediatric, total body less head) || id:ebi-a-GCST004772	Atrial fibrillation || id:ebi-a-GCST006414	Inverse variance weighted	4	-0.0118963	0.0382305	0.755669	or
Bone mineral density (paediatric, total body less head) || id:ebi-a-GCST004772	Atrial fibrillation || id:ebi-a-GCST006414	Inverse variance weighted	4	-0.0118963	0.0382305	0.755669	steiger
Bone mineral density (paediatric, total body less head) || id:ebi-a-GCST004772	Atrial fibrillation || id:ebi-a-GCST006414	MR Egger	4	-0.0905884	0.201921	0.697619	or
Bone mineral density (paediatric, total body less head) || id:ebi-a-GCST004772	Atrial fibrillation || id:ebi-a-GCST006414	Simple mode	4	-0.0191147	0.0660225	0.791041	or
Bone mineral density (paediatric, total body less head) || id:ebi-a-GCST004772	Atrial fibrillation || id:ebi-a-GCST006414	Weighted median	4	-0.0167841	0.0443914	0.705362	or
Bone mineral density (paediatric, total body less head) || id:ebi-a-GCST004772	Atrial fibrillation || id:ebi-a-GCST006414	Weighted mode	4	-0.0247293	0.0599975	0.707896	or
Bone morphogenetic protein 6 || id:prot-a-256	Atrial fibrillation || id:ebi-a-GCST006414	Wald ratio	1	0.0588371	0.0396862	0.138192	or
Bone morphogenetic protein 7 || id:prot-a-257	Atrial fibrillation || id:ebi-a-GCST006414	Inverse variance weighted	2	0.0222861	0.0561251	0.691309	or
Bone sialoprotein 2 || id:prot-a-1396	Atrial fibrillation || id:ebi-a-GCST006414	Wald ratio	1	-0.0532982	0.0358839	0.137466	or
Both eyes present: Yes || id:ukb-d-5182_1	Atrial fibrillation || id:ebi-a-GCST006414	Inverse variance weighted	22	-1.89559	0.717141	0.00821126	or
Both eyes present: Yes || id:ukb-d-5182_1	Atrial fibrillation || id:ebi-a-GCST006414	MR Egger	22	-2.94182	1.50048	0.0640056	or
Both eyes present: Yes || id:ukb-d-5182_1	Atrial fibrillation || id:ebi-a-GCST006414	Simple mode	22	0.291144	32.7377	0.992988	or
Both eyes present: Yes || id:ukb-d-5182_1	Atrial fibrillation || id:ebi-a-GCST006414	Weighted median	22	0.0507162	0.0955387	0.595526	or
Both eyes present: Yes || id:ukb-d-5182_1	Atrial fibrillation || id:ebi-a-GCST006414	Weighted mode	22	-0.0382099	8.00573	0.996237	or
Bradykinin, des-arg(9) || id:met-a-656	Atrial fibrillation || id:ebi-a-GCST006414	Inverse variance weighted	3	0.0038642	0.0481611	0.93605	or
Bradykinin, des-arg(9) || id:met-a-656	Atrial fibrillation || id:ebi-a-GCST006414	Inverse variance weighted	3	0.0038642	0.0481611	0.93605	steiger
Bradykinin, des-arg(9) || id:met-a-656	Atrial fibrillation || id:ebi-a-GCST006414	MR Egger	3	-0.00529715	0.220396	0.984702	or
Bradykinin, des-arg(9) || id:met-a-656	Atrial fibrillation || id:ebi-a-GCST006414	Simple mode	3	-0.0471941	0.0734505	0.586355	or
Bradykinin, des-arg(9) || id:met-a-656	Atrial fibrillation || id:ebi-a-GCST006414	Weighted median	3	-0.0339023	0.0420246	0.419825	or
Bradykinin, des-arg(9) || id:met-a-656	Atrial fibrillation || id:ebi-a-GCST006414	Weighted mode	3	-0.0572837	0.0753859	0.526686	or
Brain-derived neurotrophic factor || id:prot-a-242	Atrial fibrillation || id:ebi-a-GCST006414	Wald ratio	1	0.138229	0.0410367	0.000756	or
Brain-specific serine protease 4 || id:prot-a-2391	Atrial fibrillation || id:ebi-a-GCST006414	Inverse variance weighted	2	-0.0391216	0.0210708	0.0633569	or
Bread intake || id:ukb-b-11348	Atrial fibrillation || id:ebi-a-GCST006414	Inverse variance weighted	32	0.0282885	0.150883	0.85128	or
Bread intake || id:ukb-b-11348	Atrial fibrillation || id:ebi-a-GCST006414	Inverse variance weighted	25	-0.11328	0.103179	0.272247	steiger
Bread intake || id:ukb-b-11348	Atrial fibrillation || id:ebi-a-GCST006414	MR Egger	32	-1.09812	0.681454	0.117558	or
Bread intake || id:ukb-b-11348	Atrial fibrillation || id:ebi-a-GCST006414	Simple mode	32	0.100181	0.28973	0.731848	or
Bread intake || id:ukb-b-11348	Atrial fibrillation || id:ebi-a-GCST006414	Weighted median	32	-0.0368143	0.144012	0.798233	or
Bread intake || id:ukb-b-11348	Atrial fibrillation || id:ebi-a-GCST006414	Weighted mode	32	-0.257755	0.238763	0.288673	or
Bread roll intake || id:ukb-b-6246	Atrial fibrillation || id:ebi-a-GCST006414	Inverse variance weighted	2	-0.0946171	0.269193	0.725225	or
Bread roll intake || id:ukb-b-6246	Atrial fibrillation || id:ebi-a-GCST006414	Inverse variance weighted	2	-0.0946171	0.269193	0.725225	steiger
Bread type: Other type of bread || id:ukb-d-1448_4	Atrial fibrillation || id:ebi-a-GCST006414	Inverse variance weighted	3	0.423924	1.84781	0.818543	or
Bread type: Other type of bread || id:ukb-d-1448_4	Atrial fibrillation || id:ebi-a-GCST006414	MR Egger	3	-2.7089	5.53578	0.710283	or
Bread type: Other type of bread || id:ukb-d-1448_4	Atrial fibrillation || id:ebi-a-GCST006414	Simple mode	3	0.419787	4.90907	0.939644	or
Bread type: Other type of bread || id:ukb-d-1448_4	Atrial fibrillation || id:ebi-a-GCST006414	Weighted median	3	-0.00450042	25.9925	0.999862	or
Bread type: Other type of bread || id:ukb-d-1448_4	Atrial fibrillation || id:ebi-a-GCST006414	Weighted mode	3	-0.0606819	3.29484	0.986978	or
Bread type: White || id:ukb-d-1448_1	Atrial fibrillation || id:ebi-a-GCST006414	Inverse variance weighted	19	-0.31282	0.46995	0.505638	or
Bread type: White || id:ukb-d-1448_1	Atrial fibrillation || id:ebi-a-GCST006414	MR Egger	19	-1.48563	3.28287	0.656602	or
Bread type: White || id:ukb-d-1448_1	Atrial fibrillation || id:ebi-a-GCST006414	Simple mode	19	0.206672	0.610958	0.739069	or
Bread type: White || id:ukb-d-1448_1	Atrial fibrillation || id:ebi-a-GCST006414	Weighted median	19	0.0604798	0.436981	0.889921	or
Bread type: White || id:ukb-d-1448_1	Atrial fibrillation || id:ebi-a-GCST006414	Weighted mode	19	0.111022	0.565212	0.846478	or
Bread type: Wholemeal or wholegrain || id:ukb-d-1448_3	Atrial fibrillation || id:ebi-a-GCST006414	Inverse variance weighted	15	0.0226916	0.429565	0.957872	or
Bread type: Wholemeal or wholegrain || id:ukb-d-1448_3	Atrial fibrillation || id:ebi-a-GCST006414	MR Egger	15	5.26668	3.07672	0.110673	or
Bread type: Wholemeal or wholegrain || id:ukb-d-1448_3	Atrial fibrillation || id:ebi-a-GCST006414	Simple mode	15	-0.324306	0.53722	0.555716	or
Bread type: Wholemeal or wholegrain || id:ukb-d-1448_3	Atrial fibrillation || id:ebi-a-GCST006414	Weighted median	15	-0.248396	0.443675	0.575576	or
Bread type: Wholemeal or wholegrain || id:ukb-d-1448_3	Atrial fibrillation || id:ebi-a-GCST006414	Weighted mode	15	-0.264154	0.519817	0.619249	or
Breaded fish intake || id:ukb-b-5753	Atrial fibrillation || id:ebi-a-GCST006414	Wald ratio	1	0.893958	0.632548	0.157578	or
Breast cancer (Combined Oncoarray; iCOGS; GWAS meta analysis) || id:ieu-a-1126	Atrial fibrillation || id:ebi-a-GCST006414	Inverse variance weighted	140	0.0127285	0.0151	0.39926	or
Breast cancer (Combined Oncoarray; iCOGS; GWAS meta analysis) || id:ieu-a-1126	Atrial fibrillation || id:ebi-a-GCST006414	Inverse variance weighted	107	0.00469456	0.013237	0.722849	steiger
Breast cancer (Combined Oncoarray; iCOGS; GWAS meta analysis) || id:ieu-a-1126	Atrial fibrillation || id:ebi-a-GCST006414	MR Egger	140	-0.00872933	0.033322	0.793736	or
Breast cancer (Combined Oncoarray; iCOGS; GWAS meta analysis) || id:ieu-a-1126	Atrial fibrillation || id:ebi-a-GCST006414	Simple mode	140	0.0303474	0.041165	0.462235	or
Breast cancer (Combined Oncoarray; iCOGS; GWAS meta analysis) || id:ieu-a-1126	Atrial fibrillation || id:ebi-a-GCST006414	Weighted median	140	0.0242914	0.0183867	0.186456	or
Breast cancer (Combined Oncoarray; iCOGS; GWAS meta analysis) || id:ieu-a-1126	Atrial fibrillation || id:ebi-a-GCST006414	Weighted mode	140	0.0259984	0.0253255	0.306407	or
Breast cancer (GWAS) || id:ieu-a-1168	Atrial fibrillation || id:ebi-a-GCST006414	Inverse variance weighted	49	-0.00950895	0.0195491	0.626675	or
Breast cancer (GWAS) || id:ieu-a-1168	Atrial fibrillation || id:ebi-a-GCST006414	Inverse variance weighted	23	0.00105963	0.0194835	0.956627	steiger
Breast cancer (GWAS) || id:ieu-a-1168	Atrial fibrillation || id:ebi-a-GCST006414	MR Egger	49	-0.0258469	0.0450282	0.568693	or
Breast cancer (GWAS) || id:ieu-a-1168	Atrial fibrillation || id:ebi-a-GCST006414	Simple mode	49	0.0272766	0.041188	0.510981	or
Breast cancer (GWAS) || id:ieu-a-1168	Atrial fibrillation || id:ebi-a-GCST006414	Weighted median	49	-0.0125577	0.0205399	0.540949	or
Breast cancer (GWAS) || id:ieu-a-1168	Atrial fibrillation || id:ebi-a-GCST006414	Weighted mode	49	-0.0022277	0.0454166	0.961083	or
Breast cancer (Oncoarray) || id:ieu-a-1129	Atrial fibrillation || id:ebi-a-GCST006414	Inverse variance weighted	60	-0.020333	0.0180657	0.260376	or
Breast cancer (Oncoarray) || id:ieu-a-1129	Atrial fibrillation || id:ebi-a-GCST006414	Inverse variance weighted	54	-0.0162668	0.0156337	0.298111	steiger
Breast cancer (Oncoarray) || id:ieu-a-1129	Atrial fibrillation || id:ebi-a-GCST006414	MR Egger	60	-0.0119581	0.0421378	0.777585	or
Breast cancer (Oncoarray) || id:ieu-a-1129	Atrial fibrillation || id:ebi-a-GCST006414	Simple mode	60	0.0128043	0.0446563	0.775324	or
Breast cancer (Oncoarray) || id:ieu-a-1129	Atrial fibrillation || id:ebi-a-GCST006414	Weighted median	60	-0.0155949	0.0213626	0.465383	or
Breast cancer (Oncoarray) || id:ieu-a-1129	Atrial fibrillation || id:ebi-a-GCST006414	Weighted mode	60	-0.0112954	0.0400776	0.779053	or
Breast cancer (Survival) || id:ieu-a-1165	Atrial fibrillation || id:ebi-a-GCST006414	Wald ratio	1	-0.0748377	0.0415009	0.0713445	or
Breast cancer (iCOGS) || id:ieu-a-1130	Atrial fibrillation || id:ebi-a-GCST006414	Inverse variance weighted	47	-0.00978296	0.0202442	0.62892	or
Breast cancer (iCOGS) || id:ieu-a-1130	Atrial fibrillation || id:ebi-a-GCST006414	Inverse variance weighted	43	-0.0136699	0.0186469	0.463502	steiger
Breast cancer (iCOGS) || id:ieu-a-1130	Atrial fibrillation || id:ebi-a-GCST006414	MR Egger	47	-0.0278382	0.0448839	0.538237	or
Breast cancer (iCOGS) || id:ieu-a-1130	Atrial fibrillation || id:ebi-a-GCST006414	Simple mode	47	0.0518486	0.0453219	0.258538	or
Breast cancer (iCOGS) || id:ieu-a-1130	Atrial fibrillation || id:ebi-a-GCST006414	Weighted median	47	-0.013592	0.0216695	0.5305	or
Breast cancer (iCOGS) || id:ieu-a-1130	Atrial fibrillation || id:ebi-a-GCST006414	Weighted mode	47	-0.00589339	0.0421602	0.88944	or
Breast cancer anti-estrogen resistance protein 3 || id:prot-a-234	Atrial fibrillation || id:ebi-a-GCST006414	Wald ratio	1	0.00242492	0.0164148	0.882558	or
Breast cancer || id:ebi-a-GCST004988	Atrial fibrillation || id:ebi-a-GCST006414	Inverse variance weighted	151	-0.00194253	0.0146772	0.894708	or
Breast cancer || id:ebi-a-GCST004988	Atrial fibrillation || id:ebi-a-GCST006414	Inverse variance weighted	78	-0.015319	0.0127148	0.228274	steiger
Breast cancer || id:ebi-a-GCST004988	Atrial fibrillation || id:ebi-a-GCST006414	MR Egger	151	-0.0487182	0.0302803	0.109753	or
Breast cancer || id:ebi-a-GCST004988	Atrial fibrillation || id:ebi-a-GCST006414	Simple mode	151	0.030723	0.0392597	0.43512	or
Breast cancer || id:ebi-a-GCST004988	Atrial fibrillation || id:ebi-a-GCST006414	Weighted median	151	-0.00627127	0.0191234	0.742959	or
Breast cancer || id:ebi-a-GCST004988	Atrial fibrillation || id:ebi-a-GCST006414	Weighted mode	151	0.0133002	0.0355345	0.708717	or
Breastfed as a baby || id:ukb-b-13423	Atrial fibrillation || id:ebi-a-GCST006414	Inverse variance weighted	6	0.0425056	0.454192	0.925439	or
Breastfed as a baby || id:ukb-b-13423	Atrial fibrillation || id:ebi-a-GCST006414	MR Egger	6	8.68819	6.97318	0.280777	or
Breastfed as a baby || id:ukb-b-13423	Atrial fibrillation || id:ebi-a-GCST006414	Simple mode	6	-0.50122	0.924317	0.610924	or
Breastfed as a baby || id:ukb-b-13423	Atrial fibrillation || id:ebi-a-GCST006414	Weighted median	6	-0.272745	0.844086	0.7466	or
Breastfed as a baby || id:ukb-b-13423	Atrial fibrillation || id:ebi-a-GCST006414	Weighted mode	6	-0.42602	0.84867	0.636997	or
Breathing problems during period of job: No || id:ukb-d-22616_0	Atrial fibrillation || id:ebi-a-GCST006414	Wald ratio	1	0.473726	2.16377	0.826701	or
Breathing problems during period of job: Yes || id:ukb-d-22616_1	Atrial fibrillation || id:ebi-a-GCST006414	Inverse variance weighted	2	1.27895	1.54038	0.406381	or
Breathing problems improved/stopped away from workplace or on holiday: No || id:ukb-d-22618_0	Atrial fibrillation || id:ebi-a-GCST006414	Inverse variance weighted	2	-0.337038	0.935586	0.718666	or
Breathing problems improved/stopped away from workplace or on holiday: Yes || id:ukb-d-22618_1	Atrial fibrillation || id:ebi-a-GCST006414	Wald ratio	1	2.44313	1.77767	0.169334	or
Breathing problems responsible for leaving job: No || id:ukb-d-22619_0	Atrial fibrillation || id:ebi-a-GCST006414	Wald ratio	1	-0.395264	1.22173	0.746294	or
Brevican core protein || id:prot-a-232	Atrial fibrillation || id:ebi-a-GCST006414	Wald ratio	1	-0.00395257	0.0380435	0.917252	or
Bring up phlegm/sputum/mucus on most days || id:ukb-b-12841	Atrial fibrillation || id:ebi-a-GCST006414	Inverse variance weighted	4	0.577675	0.450281	0.199519	or
Bring up phlegm/sputum/mucus on most days || id:ukb-b-12841	Atrial fibrillation || id:ebi-a-GCST006414	MR Egger	4	0.721527	2.57846	0.805894	or
Bring up phlegm/sputum/mucus on most days || id:ukb-b-12841	Atrial fibrillation || id:ebi-a-GCST006414	Simple mode	4	0.634629	0.978962	0.563007	or
Bring up phlegm/sputum/mucus on most days || id:ukb-b-12841	Atrial fibrillation || id:ebi-a-GCST006414	Weighted median	4	0.534949	1.72332	0.756244	or
Bring up phlegm/sputum/mucus on most days || id:ukb-b-12841	Atrial fibrillation || id:ebi-a-GCST006414	Weighted mode	4	0.614191	0.897518	0.542896	or
Broad bean intake || id:ukb-b-15212	Atrial fibrillation || id:ebi-a-GCST006414	Wald ratio	1	-0.501609	0.510647	0.325952	or
Bromodomain-containing protein 1 || id:prot-a-269	Atrial fibrillation || id:ebi-a-GCST006414	Wald ratio	1	0.00297999	0.0185185	0.872157	or
Bronchitis || id:ukb-d-BRONCHITIS	Atrial fibrillation || id:ebi-a-GCST006414	Wald ratio	1	5.23892	4.67048	0.261986	or
Brorin || id:prot-a-3216	Atrial fibrillation || id:ebi-a-GCST006414	Inverse variance weighted	3	-0.0285593	0.0162701	0.0792036	or
Brorin || id:prot-a-3216	Atrial fibrillation || id:ebi-a-GCST006414	Inverse variance weighted	3	-0.0285593	0.0162701	0.0792036	steiger
Brorin || id:prot-a-3216	Atrial fibrillation || id:ebi-a-GCST006414	MR Egger	3	-0.0499744	0.114815	0.73865	or
Brorin || id:prot-a-3216	Atrial fibrillation || id:ebi-a-GCST006414	Simple mode	3	-0.0471766	0.0270391	0.223145	or
Brorin || id:prot-a-3216	Atrial fibrillation || id:ebi-a-GCST006414	Weighted median	3	-0.0280271	0.0166295	0.0919143	or
Brorin || id:prot-a-3216	Atrial fibrillation || id:ebi-a-GCST006414	Weighted mode	3	-0.0227218	0.0189867	0.354033	or
Brother of CDO || id:prot-a-263	Atrial fibrillation || id:ebi-a-GCST006414	Wald ratio	1	0.0490088	0.0479075	0.306313	or
Butternut squash intake || id:ukb-b-20341	Atrial fibrillation || id:ebi-a-GCST006414	Wald ratio	1	-0.387809	0.7048	0.582155	or
Butyrylcarnitine || id:met-a-476	Atrial fibrillation || id:ebi-a-GCST006414	Inverse variance weighted	4	0.00849522	0.0495623	0.863905	or
Butyrylcarnitine || id:met-a-476	Atrial fibrillation || id:ebi-a-GCST006414	Inverse variance weighted	4	0.00849522	0.0495623	0.863905	steiger
Butyrylcarnitine || id:met-a-476	Atrial fibrillation || id:ebi-a-GCST006414	MR Egger	4	-0.0376881	0.0821411	0.691399	or
Butyrylcarnitine || id:met-a-476	Atrial fibrillation || id:ebi-a-GCST006414	Simple mode	4	0.0290449	0.102819	0.79594	or
Butyrylcarnitine || id:met-a-476	Atrial fibrillation || id:ebi-a-GCST006414	Weighted median	4	-0.000296148	0.0504799	0.995319	or
Butyrylcarnitine || id:met-a-476	Atrial fibrillation || id:ebi-a-GCST006414	Weighted mode	4	-0.00195877	0.0490093	0.97063	or
C-C motif chemokine 14 || id:prot-a-390	Atrial fibrillation || id:ebi-a-GCST006414	Inverse variance weighted	3	0.012279	0.0191967	0.522407	or
C-C motif chemokine 14 || id:prot-a-390	Atrial fibrillation || id:ebi-a-GCST006414	Inverse variance weighted	2	0.0035714	0.0129976	0.783489	steiger
C-C motif chemokine 14 || id:prot-a-390	Atrial fibrillation || id:ebi-a-GCST006414	MR Egger	3	-0.0256927	0.021117	0.437966	or
C-C motif chemokine 14 || id:prot-a-390	Atrial fibrillation || id:ebi-a-GCST006414	Simple mode	3	0.0211401	0.0277207	0.525363	or
C-C motif chemokine 14 || id:prot-a-390	Atrial fibrillation || id:ebi-a-GCST006414	Weighted median	3	0.00707888	0.0130845	0.588498	or
C-C motif chemokine 14 || id:prot-a-390	Atrial fibrillation || id:ebi-a-GCST006414	Weighted mode	3	0.00210054	0.0140672	0.894997	or
C-C motif chemokine 15 || id:prot-a-391	Atrial fibrillation || id:ebi-a-GCST006414	Inverse variance weighted	4	0.000549558	0.0205988	0.978716	or
C-C motif chemokine 15 || id:prot-a-391	Atrial fibrillation || id:ebi-a-GCST006414	MR Egger	4	0.0058186	0.0716547	0.942675	or
C-C motif chemokine 15 || id:prot-a-391	Atrial fibrillation || id:ebi-a-GCST006414	Simple mode	4	0.0061173	0.0327654	0.863808	or
C-C motif chemokine 15 || id:prot-a-391	Atrial fibrillation || id:ebi-a-GCST006414	Weighted median	4	-0.00156082	0.0219714	0.943367	or
C-C motif chemokine 15 || id:prot-a-391	Atrial fibrillation || id:ebi-a-GCST006414	Weighted mode	4	-0.00537876	0.0248085	0.842262	or
C-C motif chemokine 16 || id:prot-a-393	Atrial fibrillation || id:ebi-a-GCST006414	Inverse variance weighted	2	-0.00596338	0.00820188	0.46718	or
C-C motif chemokine 16 || id:prot-a-393	Atrial fibrillation || id:ebi-a-GCST006414	Inverse variance weighted	2	-0.00596338	0.00820188	0.46718	steiger
C-C motif chemokine 17 || id:prot-a-394	Atrial fibrillation || id:ebi-a-GCST006414	Inverse variance weighted	6	0.0234511	0.0272101	0.388769	or
C-C motif chemokine 17 || id:prot-a-394	Atrial fibrillation || id:ebi-a-GCST006414	Inverse variance weighted	2	0.0281325	0.0482003	0.55945	steiger
C-C motif chemokine 17 || id:prot-a-394	Atrial fibrillation || id:ebi-a-GCST006414	MR Egger	6	-0.0227596	0.0600627	0.723994	or
C-C motif chemokine 17 || id:prot-a-394	Atrial fibrillation || id:ebi-a-GCST006414	Simple mode	6	-0.0484076	0.05157	0.390991	or
C-C motif chemokine 17 || id:prot-a-394	Atrial fibrillation || id:ebi-a-GCST006414	Weighted median	6	0.0216744	0.0219946	0.324407	or
C-C motif chemokine 17 || id:prot-a-394	Atrial fibrillation || id:ebi-a-GCST006414	Weighted mode	6	0.0205498	0.0250364	0.449109	or
C-C motif chemokine 19 || id:prot-a-395	Atrial fibrillation || id:ebi-a-GCST006414	Inverse variance weighted	2	-0.0054843	0.0233867	0.814593	or
C-C motif chemokine 21 || id:prot-a-397	Atrial fibrillation || id:ebi-a-GCST006414	Inverse variance weighted	2	-0.015938	0.0334028	0.633258	or
C-C motif chemokine 22 || id:prot-a-398	Atrial fibrillation || id:ebi-a-GCST006414	Inverse variance weighted	4	-0.0297958	0.019165	0.120018	or
C-C motif chemokine 22 || id:prot-a-398	Atrial fibrillation || id:ebi-a-GCST006414	Inverse variance weighted	2	-0.0556909	0.028974	0.0545934	steiger
C-C motif chemokine 22 || id:prot-a-398	Atrial fibrillation || id:ebi-a-GCST006414	MR Egger	4	0.0190612	0.0490041	0.734803	or
C-C motif chemokine 22 || id:prot-a-398	Atrial fibrillation || id:ebi-a-GCST006414	Simple mode	4	-0.0166107	0.0335983	0.654968	or
C-C motif chemokine 22 || id:prot-a-398	Atrial fibrillation || id:ebi-a-GCST006414	Weighted median	4	-0.0169082	0.0235603	0.472969	or
C-C motif chemokine 22 || id:prot-a-398	Atrial fibrillation || id:ebi-a-GCST006414	Weighted mode	4	-0.0122448	0.0292483	0.703639	or
C-C motif chemokine 23 || id:prot-a-399	Atrial fibrillation || id:ebi-a-GCST006414	Inverse variance weighted	3	0.00691805	0.0123965	0.576799	or
C-C motif chemokine 23 || id:prot-a-399	Atrial fibrillation || id:ebi-a-GCST006414	Inverse variance weighted	3	0.00691805	0.0123965	0.576799	steiger
C-C motif chemokine 23 || id:prot-a-399	Atrial fibrillation || id:ebi-a-GCST006414	MR Egger	3	-0.0108861	0.0316049	0.788824	or
C-C motif chemokine 23 || id:prot-a-399	Atrial fibrillation || id:ebi-a-GCST006414	Simple mode	3	0.0122339	0.0199096	0.601495	or
C-C motif chemokine 23 || id:prot-a-399	Atrial fibrillation || id:ebi-a-GCST006414	Weighted median	3	0.00548944	0.0130625	0.674307	or
C-C motif chemokine 23 || id:prot-a-399	Atrial fibrillation || id:ebi-a-GCST006414	Weighted mode	3	0.00283924	0.0138384	0.856425	or
C-C motif chemokine 24 || id:prot-a-401	Atrial fibrillation || id:ebi-a-GCST006414	Inverse variance weighted	2	0.00729372	0.0327131	0.823566	or
C-C motif chemokine 25 || id:prot-a-402	Atrial fibrillation || id:ebi-a-GCST006414	Inverse variance weighted	3	-0.000219834	0.0153986	0.98861	or
C-C motif chemokine 25 || id:prot-a-402	Atrial fibrillation || id:ebi-a-GCST006414	MR Egger	3	0.0384759	0.0378021	0.494376	or
C-C motif chemokine 25 || id:prot-a-402	Atrial fibrillation || id:ebi-a-GCST006414	Simple mode	3	-0.0164432	0.0265421	0.598748	or
C-C motif chemokine 25 || id:prot-a-402	Atrial fibrillation || id:ebi-a-GCST006414	Weighted median	3	0.00149628	0.0168729	0.929337	or
C-C motif chemokine 25 || id:prot-a-402	Atrial fibrillation || id:ebi-a-GCST006414	Weighted mode	3	0.00987112	0.0184018	0.645349	or
C-C motif chemokine 26 || id:prot-a-404	Atrial fibrillation || id:ebi-a-GCST006414	Wald ratio	1	0.0361604	0.0447074	0.418617	or
C-C motif chemokine 27 || id:prot-a-405	Atrial fibrillation || id:ebi-a-GCST006414	Wald ratio	1	-0.0510179	0.0559235	0.361621	or
C-C motif chemokine 28 || id:prot-a-406	Atrial fibrillation || id:ebi-a-GCST006414	Inverse variance weighted	2	-0.0123294	0.0211783	0.560452	or
C-C motif chemokine 3 || id:prot-a-407	Atrial fibrillation || id:ebi-a-GCST006414	Wald ratio	1	0.00705372	0.0461205	0.878445	or
C-C motif chemokine 3-like 1 || id:prot-a-408	Atrial fibrillation || id:ebi-a-GCST006414	Inverse variance weighted	2	-0.0398046	0.0258867	0.124135	or
C-C motif chemokine 5 || id:prot-a-409	Atrial fibrillation || id:ebi-a-GCST006414	Inverse variance weighted	2	0.144189	0.115	0.209907	or
C-C motif chemokine 7 || id:prot-a-410	Atrial fibrillation || id:ebi-a-GCST006414	Wald ratio	1	0.0195645	0.0153113	0.201328	or
C-C motif chemokine 8 || id:prot-a-411	Atrial fibrillation || id:ebi-a-GCST006414	Wald ratio	1	0.0498051	0.0389779	0.201328	or
C-C motif chemokine ligand 2 || id:prot-b-4	Atrial fibrillation || id:ebi-a-GCST006414	Wald ratio	1	-0.0900322	0.0446141	0.0435894	or
C-C motif chemokine ligand 20 || id:prot-b-74	Atrial fibrillation || id:ebi-a-GCST006414	Inverse variance weighted	2	0.000238371	0.00119969	0.842502	or
C-C motif chemokine ligand 3 || id:prot-b-53	Atrial fibrillation || id:ebi-a-GCST006414	Wald ratio	1	0.0379377	0.0262646	0.148614	or
C-C motif chemokine ligand 4 || id:prot-b-50	Atrial fibrillation || id:ebi-a-GCST006414	Inverse variance weighted	3	-0.0103652	0.0136229	0.446737	or
C-C motif chemokine ligand 4 || id:prot-b-50	Atrial fibrillation || id:ebi-a-GCST006414	MR Egger	3	-0.00556514	0.125917	0.971882	or
C-C motif chemokine ligand 4 || id:prot-b-50	Atrial fibrillation || id:ebi-a-GCST006414	Simple mode	3	-0.00401281	0.0201474	0.86054	or
C-C motif chemokine ligand 4 || id:prot-b-50	Atrial fibrillation || id:ebi-a-GCST006414	Weighted median	3	-0.00592717	0.0149577	0.691912	or
C-C motif chemokine ligand 4 || id:prot-b-50	Atrial fibrillation || id:ebi-a-GCST006414	Weighted mode	3	-0.00372769	0.0194096	0.865433	or
C-X-C motif chemokine 11 || id:prot-a-739	Atrial fibrillation || id:ebi-a-GCST006414	Inverse variance weighted	2	0.135014	0.116867	0.247975	or
C-X-C motif chemokine 16 || id:prot-a-745	Atrial fibrillation || id:ebi-a-GCST006414	Inverse variance weighted	5	0.0106033	0.0401938	0.79193	or
C-X-C motif chemokine 16 || id:prot-a-745	Atrial fibrillation || id:ebi-a-GCST006414	Inverse variance weighted	2	0.0452892	0.0844293	0.591671	steiger
C-X-C motif chemokine 16 || id:prot-a-745	Atrial fibrillation || id:ebi-a-GCST006414	MR Egger	5	0.394687	0.188827	0.127752	or
C-X-C motif chemokine 16 || id:prot-a-745	Atrial fibrillation || id:ebi-a-GCST006414	Simple mode	5	-0.0335987	0.0483469	0.525342	or
C-X-C motif chemokine 16 || id:prot-a-745	Atrial fibrillation || id:ebi-a-GCST006414	Weighted median	5	-0.0155548	0.0320782	0.627745	or
C-X-C motif chemokine 16 || id:prot-a-745	Atrial fibrillation || id:ebi-a-GCST006414	Weighted mode	5	-0.0324441	0.0394135	0.456654	or
C-X-C motif chemokine 5 || id:prot-a-748	Atrial fibrillation || id:ebi-a-GCST006414	Inverse variance weighted	2	0.0402083	0.0448039	0.369491	or
C-X-C motif chemokine ligand 1 || id:prot-b-16	Atrial fibrillation || id:ebi-a-GCST006414	Wald ratio	1	-0.0282873	0.0369061	0.443398	or
C-X-C motif chemokine ligand 16 || id:prot-b-57	Atrial fibrillation || id:ebi-a-GCST006414	Wald ratio	1	0.109228	0.0400188	0.00634474	or
C-X-C motif chemokine ligand 6 || id:prot-b-56	Atrial fibrillation || id:ebi-a-GCST006414	Wald ratio	1	0.0349254	0.0139702	0.0124193	or
C-X-C motif chemokine ligand 8 || id:prot-b-11	Atrial fibrillation || id:ebi-a-GCST006414	Inverse variance weighted	11	-0.000426044	0.00060473	0.481109	or
C-X-C motif chemokine ligand 8 || id:prot-b-11	Atrial fibrillation || id:ebi-a-GCST006414	MR Egger	11	0.000413471	0.00131973	0.761191	or
C-X-C motif chemokine ligand 8 || id:prot-b-11	Atrial fibrillation || id:ebi-a-GCST006414	Simple mode	11	-0.000224945	0.000822653	0.790081	or
C-X-C motif chemokine ligand 8 || id:prot-b-11	Atrial fibrillation || id:ebi-a-GCST006414	Weighted median	11	3.1236e-05	0.000606642	0.958935	or
C-X-C motif chemokine ligand 8 || id:prot-b-11	Atrial fibrillation || id:ebi-a-GCST006414	Weighted mode	11	-0.000224945	0.00051299	0.670347	or
C-X3-C motif chemokine ligand 1 || id:prot-b-70	Atrial fibrillation || id:ebi-a-GCST006414	Wald ratio	1	0.0217984	0.0365123	0.550497	or
C-glycosyltryptophan* || id:met-a-502	Atrial fibrillation || id:ebi-a-GCST006414	Wald ratio	1	0.254676	0.469065	0.587168	or
C-reactive protein levels || id:ebi-a-GCST005067	Atrial fibrillation || id:ebi-a-GCST006414	Inverse variance weighted	6	0.048996	0.0604722	0.417812	or
C-reactive protein levels || id:ebi-a-GCST005067	Atrial fibrillation || id:ebi-a-GCST006414	Inverse variance weighted	6	0.048996	0.0604722	0.417812	steiger
C-reactive protein levels || id:ebi-a-GCST005067	Atrial fibrillation || id:ebi-a-GCST006414	MR Egger	6	-0.212615	0.251479	0.445464	or
C-reactive protein levels || id:ebi-a-GCST005067	Atrial fibrillation || id:ebi-a-GCST006414	Simple mode	6	0.00599705	0.0403431	0.887638	or
C-reactive protein levels || id:ebi-a-GCST005067	Atrial fibrillation || id:ebi-a-GCST006414	Weighted median	6	0.0162382	0.032686	0.619334	or
C-reactive protein levels || id:ebi-a-GCST005067	Atrial fibrillation || id:ebi-a-GCST006414	Weighted mode	6	0.0386162	0.040677	0.386043	or
C-reactive protein || id:prot-a-670	Atrial fibrillation || id:ebi-a-GCST006414	Inverse variance weighted	4	-0.0244687	0.0421633	0.56169	or
C-reactive protein || id:prot-a-670	Atrial fibrillation || id:ebi-a-GCST006414	MR Egger	4	0.459528	0.679993	0.568846	or
C-reactive protein || id:prot-a-670	Atrial fibrillation || id:ebi-a-GCST006414	Simple mode	4	-0.046941	0.0533476	0.443695	or
C-reactive protein || id:prot-a-670	Atrial fibrillation || id:ebi-a-GCST006414	Weighted median	4	-0.0416209	0.0315473	0.187063	or
C-reactive protein || id:prot-a-670	Atrial fibrillation || id:ebi-a-GCST006414	Weighted mode	4	-0.0482596	0.0390359	0.30432	or
C-reactive protein || id:ukb-d-30710_irnt	Atrial fibrillation || id:ebi-a-GCST006414	Inverse variance weighted	203	0.0593878	0.0290001	0.0405748	or
C-reactive protein || id:ukb-d-30710_irnt	Atrial fibrillation || id:ebi-a-GCST006414	Inverse variance weighted	166	0.041975	0.022526	0.0624056	steiger
C-reactive protein || id:ukb-d-30710_irnt	Atrial fibrillation || id:ebi-a-GCST006414	MR Egger	203	-0.0103891	0.0492042	0.83299	or
C-reactive protein || id:ukb-d-30710_irnt	Atrial fibrillation || id:ebi-a-GCST006414	Simple mode	203	0.048725	0.0774662	0.53007	or
C-reactive protein || id:ukb-d-30710_irnt	Atrial fibrillation || id:ebi-a-GCST006414	Weighted median	203	0.0128036	0.0347193	0.712296	or
C-reactive protein || id:ukb-d-30710_irnt	Atrial fibrillation || id:ebi-a-GCST006414	Weighted mode	203	-0.0182986	0.0332966	0.583226	or
C-type lectin domain family 10 member A || id:prot-a-568	Atrial fibrillation || id:ebi-a-GCST006414	Wald ratio	1	-0.00509626	0.0498301	0.91854	or
C-type lectin domain family 12 member A || id:prot-a-570	Atrial fibrillation || id:ebi-a-GCST006414	Inverse variance weighted	3	-0.00227405	0.00841749	0.787039	or
C-type lectin domain family 12 member A || id:prot-a-570	Atrial fibrillation || id:ebi-a-GCST006414	Inverse variance weighted	2	-0.000490367	0.00732614	0.946634	steiger
C-type lectin domain family 12 member A || id:prot-a-570	Atrial fibrillation || id:ebi-a-GCST006414	MR Egger	3	0.0520841	0.0341237	0.369238	or
C-type lectin domain family 12 member A || id:prot-a-570	Atrial fibrillation || id:ebi-a-GCST006414	Simple mode	3	-0.000959633	0.00850065	0.920428	or
C-type lectin domain family 12 member A || id:prot-a-570	Atrial fibrillation || id:ebi-a-GCST006414	Weighted median	3	-0.000532207	0.00731264	0.941982	or
C-type lectin domain family 12 member A || id:prot-a-570	Atrial fibrillation || id:ebi-a-GCST006414	Weighted mode	3	-0.000405822	0.00774711	0.962985	or
C-type lectin domain family 2 member A || id:prot-a-572	Atrial fibrillation || id:ebi-a-GCST006414	Wald ratio	1	0.0141443	0.0487977	0.771927	or
C-type lectin domain family 2 member D || id:prot-a-574	Atrial fibrillation || id:ebi-a-GCST006414	Wald ratio	1	0.0177268	0.0232881	0.446541	or
C-type lectin domain family 2 member L || id:prot-a-575	Atrial fibrillation || id:ebi-a-GCST006414	Wald ratio	1	0.0793083	0.0405486	0.050479	or
C-type lectin domain family 4 member D || id:prot-a-576	Atrial fibrillation || id:ebi-a-GCST006414	Wald ratio	1	0.00441362	0.0485498	0.927565	or
C-type lectin domain family 4 member E || id:prot-a-577	Atrial fibrillation || id:ebi-a-GCST006414	Wald ratio	1	0.0832939	0.0473261	0.0784078	or
C-type lectin domain family 4 member K || id:prot-a-425	Atrial fibrillation || id:ebi-a-GCST006414	Wald ratio	1	-0.0057923	0.035995	0.872157	or
C-type lectin domain family 4 member M || id:prot-a-578	Atrial fibrillation || id:ebi-a-GCST006414	Wald ratio	1	-0.174194	0.0913978	0.0566655	or
C-type lectin domain family 5 member A || id:prot-a-579	Atrial fibrillation || id:ebi-a-GCST006414	Wald ratio	1	-0.024538	0.0176833	0.165247	or
C-type lectin domain family 6 member A || id:prot-a-580	Atrial fibrillation || id:ebi-a-GCST006414	Wald ratio	1	0.00689655	0.0495298	0.88926	or
C-type lectin domain family 7 member A || id:prot-a-581	Atrial fibrillation || id:ebi-a-GCST006414	Wald ratio	1	0.0481311	0.047107	0.306904	or
C-type mannose receptor 2 || id:prot-a-1938	Atrial fibrillation || id:ebi-a-GCST006414	Inverse variance weighted	3	0.0248735	0.0255964	0.331171	or
C-type mannose receptor 2 || id:prot-a-1938	Atrial fibrillation || id:ebi-a-GCST006414	MR Egger	3	0.0471877	0.264277	0.887515	or
C-type mannose receptor 2 || id:prot-a-1938	Atrial fibrillation || id:ebi-a-GCST006414	Simple mode	3	0.0091767	0.0378281	0.830933	or
C-type mannose receptor 2 || id:prot-a-1938	Atrial fibrillation || id:ebi-a-GCST006414	Weighted median	3	0.0177223	0.0325774	0.586437	or
C-type mannose receptor 2 || id:prot-a-1938	Atrial fibrillation || id:ebi-a-GCST006414	Weighted mode	3	0.00822117	0.039934	0.855947	or
C1GALT1-specific chaperone 1 || id:prot-a-294	Atrial fibrillation || id:ebi-a-GCST006414	Inverse variance weighted	2	0.0473031	0.0239617	0.0483694	or
CD109 antigen || id:prot-a-418	Atrial fibrillation || id:ebi-a-GCST006414	Inverse variance weighted	2	-0.0373581	0.0330855	0.25884	or
CD166 antigen || id:prot-a-74	Atrial fibrillation || id:ebi-a-GCST006414	Inverse variance weighted	2	-0.0124757	0.0280065	0.655988	or
CD177 antigen || id:prot-a-420	Atrial fibrillation || id:ebi-a-GCST006414	Inverse variance weighted	5	0.0071228	0.0111193	0.521795	or
CD177 antigen || id:prot-a-420	Atrial fibrillation || id:ebi-a-GCST006414	Inverse variance weighted	4	0.00684607	0.0111673	0.539844	steiger
CD177 antigen || id:prot-a-420	Atrial fibrillation || id:ebi-a-GCST006414	MR Egger	5	0.0198867	0.0158547	0.298563	or
CD177 antigen || id:prot-a-420	Atrial fibrillation || id:ebi-a-GCST006414	Simple mode	5	0.00418277	0.0209036	0.851165	or
CD177 antigen || id:prot-a-420	Atrial fibrillation || id:ebi-a-GCST006414	Weighted median	5	0.0118935	0.0120573	0.323933	or
CD177 antigen || id:prot-a-420	Atrial fibrillation || id:ebi-a-GCST006414	Weighted mode	5	0.0133087	0.0129764	0.363047	or
CD209 antigen || id:prot-a-426	Atrial fibrillation || id:ebi-a-GCST006414	Inverse variance weighted	2	0.0458315	0.0252122	0.0690897	or
CD226 antigen || id:prot-a-429	Atrial fibrillation || id:ebi-a-GCST006414	Wald ratio	1	0.00155666	0.0273973	0.95469	or
CD40 molecule || id:prot-b-61	Atrial fibrillation || id:ebi-a-GCST006414	Wald ratio	1	-0.0337596	0.0196931	0.0864763	or
CD48 antigen || id:prot-a-451	Atrial fibrillation || id:ebi-a-GCST006414	Inverse variance weighted	2	-0.0134362	0.025898	0.603892	or
CD59 glycoprotein || id:prot-a-455	Atrial fibrillation || id:ebi-a-GCST006414	Inverse variance weighted	2	-0.00279107	0.0194653	0.885985	or
CD63 antigen || id:prot-a-456	Atrial fibrillation || id:ebi-a-GCST006414	Inverse variance weighted	3	-0.00210674	0.031274	0.946292	or
CD63 antigen || id:prot-a-456	Atrial fibrillation || id:ebi-a-GCST006414	MR Egger	3	0.105195	0.235359	0.732417	or
CD63 antigen || id:prot-a-456	Atrial fibrillation || id:ebi-a-GCST006414	Simple mode	3	-0.0316769	0.0339343	0.449119	or
CD63 antigen || id:prot-a-456	Atrial fibrillation || id:ebi-a-GCST006414	Weighted median	3	-0.0257148	0.0265953	0.333599	or
CD63 antigen || id:prot-a-456	Atrial fibrillation || id:ebi-a-GCST006414	Weighted mode	3	-0.030893	0.0302757	0.414882	or
CD97 antigen || id:prot-a-471	Atrial fibrillation || id:ebi-a-GCST006414	Inverse variance weighted	2	-0.0623556	0.0275885	0.0238086	or
CDGSH iron-sulfur domain-containing protein 1 || id:prot-a-562	Atrial fibrillation || id:ebi-a-GCST006414	Wald ratio	1	0.0144462	0.0279294	0.604988	or
CMP-N-acetylneuraminate-beta-galactosamide-alpha-2,3-sialyltransferase 1 || id:prot-a-2848	Atrial fibrillation || id:ebi-a-GCST006414	Inverse variance weighted	2	-0.0148176	0.0258147	0.565969	or
CMRF35-like molecule 6 || id:prot-a-433	Atrial fibrillation || id:ebi-a-GCST006414	Wald ratio	1	-0.0588585	0.049346	0.232959	or
CMRF35-like molecule 8 || id:prot-a-432	Atrial fibrillation || id:ebi-a-GCST006414	Wald ratio	1	-0.00622361	0.0186708	0.738883	or
COMM domain-containing protein 7 || id:prot-a-634	Atrial fibrillation || id:ebi-a-GCST006414	Wald ratio	1	0.00251099	0.0179954	0.889027	or
COP9 signalosome complex subunit 2 || id:prot-a-635	Atrial fibrillation || id:ebi-a-GCST006414	Wald ratio	1	0.00786309	0.0103299	0.446541	or
COPD differential diagnosis || id:ukb-d-COPD_EXCL	Atrial fibrillation || id:ebi-a-GCST006414	Wald ratio	1	-1.1404	2.10657	0.588264	or
COPD, early/later onset || id:ukb-d-COPD_EARLYANDLATER	Atrial fibrillation || id:ebi-a-GCST006414	Inverse variance weighted	2	-5.43747	19.4463	0.779773	or
CREB-binding protein || id:prot-a-655	Atrial fibrillation || id:ebi-a-GCST006414	Inverse variance weighted	4	0.0399963	0.0224293	0.0745509	or
CREB-binding protein || id:prot-a-655	Atrial fibrillation || id:ebi-a-GCST006414	MR Egger	4	0.0287183	0.0478465	0.609314	or
CREB-binding protein || id:prot-a-655	Atrial fibrillation || id:ebi-a-GCST006414	Simple mode	4	0.0291007	0.0374824	0.494113	or
CREB-binding protein || id:prot-a-655	Atrial fibrillation || id:ebi-a-GCST006414	Weighted median	4	0.0312534	0.0262748	0.234251	or
CREB-binding protein || id:prot-a-655	Atrial fibrillation || id:ebi-a-GCST006414	Weighted mode	4	0.0288188	0.035969	0.481594	or
CTACK levels || id:ebi-a-GCST004420	Atrial fibrillation || id:ebi-a-GCST006414	Inverse variance weighted	3	-0.004019	0.0187384	0.830173	or
CTACK levels || id:ebi-a-GCST004420	Atrial fibrillation || id:ebi-a-GCST006414	Inverse variance weighted	3	-0.004019	0.0187384	0.830173	steiger
CTACK levels || id:ebi-a-GCST004420	Atrial fibrillation || id:ebi-a-GCST006414	MR Egger	3	-0.0508732	0.0434615	0.450085	or
CTACK levels || id:ebi-a-GCST004420	Atrial fibrillation || id:ebi-a-GCST006414	Simple mode	3	-0.0153529	0.027636	0.634373	or
CTACK levels || id:ebi-a-GCST004420	Atrial fibrillation || id:ebi-a-GCST006414	Weighted median	3	-0.0148872	0.0213241	0.485088	or
CTACK levels || id:ebi-a-GCST004420	Atrial fibrillation || id:ebi-a-GCST006414	Weighted mode	3	-0.0159899	0.0224339	0.549934	or
CUB and sushi domain-containing protein 1 || id:prot-a-690	Atrial fibrillation || id:ebi-a-GCST006414	Inverse variance weighted	4	-0.00556821	0.0285299	0.845259	or
CUB and sushi domain-containing protein 1 || id:prot-a-690	Atrial fibrillation || id:ebi-a-GCST006414	MR Egger	4	0.245086	0.188489	0.323172	or
CUB and sushi domain-containing protein 1 || id:prot-a-690	Atrial fibrillation || id:ebi-a-GCST006414	Simple mode	4	-0.0369796	0.0483537	0.500062	or
CUB and sushi domain-containing protein 1 || id:prot-a-690	Atrial fibrillation || id:ebi-a-GCST006414	Weighted median	4	-0.00950493	0.0296306	0.748377	or
CUB and sushi domain-containing protein 1 || id:prot-a-690	Atrial fibrillation || id:ebi-a-GCST006414	Weighted mode	4	-0.0463612	0.0515332	0.434616	or
CUB and sushi domain-containing protein 2 || id:prot-a-691	Atrial fibrillation || id:ebi-a-GCST006414	Wald ratio	1	0.00250063	0.0215054	0.907431	or
CUB and zona pellucida-like domain-containing protein 1 || id:prot-a-735	Atrial fibrillation || id:ebi-a-GCST006414	Inverse variance weighted	2	0.00970433	0.00976176	0.320166	or
CXADR-like membrane protein || id:prot-a-587	Atrial fibrillation || id:ebi-a-GCST006414	Wald ratio	1	-0.0136327	0.0272654	0.617075	or
Cadherin-1 || id:prot-a-480	Atrial fibrillation || id:ebi-a-GCST006414	Wald ratio	1	-0.00550964	0.0473829	0.907431	or
Cadherin-12 || id:prot-a-478	Atrial fibrillation || id:ebi-a-GCST006414	Wald ratio	1	-0.0299644	0.0335196	0.371354	or
Cadherin-2 || id:prot-a-483	Atrial fibrillation || id:ebi-a-GCST006414	Wald ratio	1	0.00826446	0.046832	0.859924	or
Cadherin-3 || id:prot-a-484	Atrial fibrillation || id:ebi-a-GCST006414	Inverse variance weighted	2	0.0378146	0.0610838	0.535877	or
Cadherin-5 || id:prot-a-485	Atrial fibrillation || id:ebi-a-GCST006414	Inverse variance weighted	2	-0.0285451	0.0127958	0.0256933	or
Cadherin-7 || id:prot-a-486	Atrial fibrillation || id:ebi-a-GCST006414	Inverse variance weighted	4	0.0227465	0.0145992	0.119217	or
Cadherin-7 || id:prot-a-486	Atrial fibrillation || id:ebi-a-GCST006414	MR Egger	4	0.0480674	0.0438572	0.387434	or
Cadherin-7 || id:prot-a-486	Atrial fibrillation || id:ebi-a-GCST006414	Simple mode	4	0.00711835	0.0255742	0.798833	or
Cadherin-7 || id:prot-a-486	Atrial fibrillation || id:ebi-a-GCST006414	Weighted median	4	0.0144083	0.0184057	0.433737	or
Cadherin-7 || id:prot-a-486	Atrial fibrillation || id:ebi-a-GCST006414	Weighted mode	4	0.00750945	0.0245313	0.77953	or
Cadherin-related family member 1 || id:prot-a-487	Atrial fibrillation || id:ebi-a-GCST006414	Wald ratio	1	-0.0118605	0.0209656	0.571588	or
Cadherin-related family member 5 || id:prot-a-490	Atrial fibrillation || id:ebi-a-GCST006414	Wald ratio	1	0.016867	0.027198	0.535156	or
Calbindin || id:prot-a-340	Atrial fibrillation || id:ebi-a-GCST006414	Wald ratio	1	-0.010983	0.0128135	0.391366	or
Calcineurin B homologous protein 1 || id:prot-a-546	Atrial fibrillation || id:ebi-a-GCST006414	Inverse variance weighted	2	-0.00670447	0.0326876	0.837488	or
Calcineurin B homologous protein 3 || id:prot-a-2947	Atrial fibrillation || id:ebi-a-GCST006414	Wald ratio	1	0.0343666	0.0451482	0.446541	or
Calcineurin subunit B type 1 || id:prot-a-2350	Atrial fibrillation || id:ebi-a-GCST006414	Inverse variance weighted	2	-0.0647395	0.0304445	0.0334634	or
Calcipressin-1 || id:prot-a-2509	Atrial fibrillation || id:ebi-a-GCST006414	Inverse variance weighted	2	0.0310218	0.0311501	0.319308	or
Calcium/calmodulin-dependent 3',5'-cyclic nucleotide phosphodiesterase 1A || id:prot-a-2218	Atrial fibrillation || id:ebi-a-GCST006414	Wald ratio	1	-0.0895713	0.0486244	0.0654598	or
Calcium/calmodulin-dependent protein kinase type 1 || id:prot-a-346	Atrial fibrillation || id:ebi-a-GCST006414	Inverse variance weighted	5	0.00845541	0.0114652	0.460826	or
Calcium/calmodulin-dependent protein kinase type 1 || id:prot-a-346	Atrial fibrillation || id:ebi-a-GCST006414	MR Egger	5	-0.0378698	0.017855	0.124069	or
Calcium/calmodulin-dependent protein kinase type 1 || id:prot-a-346	Atrial fibrillation || id:ebi-a-GCST006414	Simple mode	5	0.0160593	0.0156939	0.364022	or
Calcium/calmodulin-dependent protein kinase type 1 || id:prot-a-346	Atrial fibrillation || id:ebi-a-GCST006414	Weighted median	5	0.00362359	0.00752987	0.630354	or
Calcium/calmodulin-dependent protein kinase type 1 || id:prot-a-346	Atrial fibrillation || id:ebi-a-GCST006414	Weighted mode	5	0.00336604	0.00814911	0.700748	or
Calcium/calmodulin-dependent protein kinase type 1D || id:prot-a-347	Atrial fibrillation || id:ebi-a-GCST006414	Inverse variance weighted	3	-0.0126708	0.0288561	0.660587	or
Calcium/calmodulin-dependent protein kinase type 1D || id:prot-a-347	Atrial fibrillation || id:ebi-a-GCST006414	MR Egger	3	-0.0381906	0.133018	0.822009	or
Calcium/calmodulin-dependent protein kinase type 1D || id:prot-a-347	Atrial fibrillation || id:ebi-a-GCST006414	Simple mode	3	-0.0273797	0.0415328	0.577502	or
Calcium/calmodulin-dependent protein kinase type 1D || id:prot-a-347	Atrial fibrillation || id:ebi-a-GCST006414	Weighted median	3	-0.0059856	0.0197286	0.761587	or
Calcium/calmodulin-dependent protein kinase type 1D || id:prot-a-347	Atrial fibrillation || id:ebi-a-GCST006414	Weighted mode	3	0.0073954	0.0219647	0.768394	or
Calcium/calmodulin-dependent protein kinase type II subunit alpha || id:prot-a-348	Atrial fibrillation || id:ebi-a-GCST006414	Wald ratio	1	0.00323251	0.0200877	0.872157	or
Calcium/calmodulin-dependent protein kinase type II subunit beta || id:prot-a-349	Atrial fibrillation || id:ebi-a-GCST006414	Wald ratio	1	0.000355872	0.0154804	0.981659	or
Calcyclin-binding protein || id:prot-a-336	Atrial fibrillation || id:ebi-a-GCST006414	Wald ratio	1	0.0022652	0.0153337	0.882558	or
Calnexin || id:prot-a-353	Atrial fibrillation || id:ebi-a-GCST006414	Wald ratio	1	-0.0161978	0.0358056	0.650995	or
Calpain-2 catalytic subunit || id:prot-a-354	Atrial fibrillation || id:ebi-a-GCST006414	Inverse variance weighted	3	-0.0106638	0.0236007	0.651381	or
Calpain-2 catalytic subunit || id:prot-a-354	Atrial fibrillation || id:ebi-a-GCST006414	Inverse variance weighted	2	-0.021731	0.0272083	0.42447	steiger
Calpain-2 catalytic subunit || id:prot-a-354	Atrial fibrillation || id:ebi-a-GCST006414	MR Egger	3	-0.000520851	0.0390476	0.991509	or
Calpain-2 catalytic subunit || id:prot-a-354	Atrial fibrillation || id:ebi-a-GCST006414	Simple mode	3	-0.0230743	0.0352694	0.58014	or
Calpain-2 catalytic subunit || id:prot-a-354	Atrial fibrillation || id:ebi-a-GCST006414	Weighted median	3	-0.0165697	0.0278745	0.552217	or
Calpain-2 catalytic subunit || id:prot-a-354	Atrial fibrillation || id:ebi-a-GCST006414	Weighted mode	3	-0.0206591	0.0331002	0.59624	or
Calpastatin || id:prot-a-366	Atrial fibrillation || id:ebi-a-GCST006414	Inverse variance weighted	4	-0.0032964	0.0255514	0.897349	or
Calpastatin || id:prot-a-366	Atrial fibrillation || id:ebi-a-GCST006414	MR Egger	4	0.017666	0.0517006	0.765141	or
Calpastatin || id:prot-a-366	Atrial fibrillation || id:ebi-a-GCST006414	Simple mode	4	-0.0170697	0.0392348	0.692912	or
Calpastatin || id:prot-a-366	Atrial fibrillation || id:ebi-a-GCST006414	Weighted median	4	0.000428062	0.0215685	0.984166	or
Calpastatin || id:prot-a-366	Atrial fibrillation || id:ebi-a-GCST006414	Weighted mode	4	0.00507898	0.0250886	0.852523	or
Calsyntenin-3 || id:prot-a-594	Atrial fibrillation || id:ebi-a-GCST006414	Wald ratio	1	0.0500371	0.0470719	0.287786	or
Cancer code, self-reported: basal cell carcinoma || id:ukb-b-8837	Atrial fibrillation || id:ebi-a-GCST006414	Inverse variance weighted	18	0.267066	1.43228	0.852082	or
Cancer code, self-reported: basal cell carcinoma || id:ukb-b-8837	Atrial fibrillation || id:ebi-a-GCST006414	MR Egger	18	8.4926	5.19208	0.121423	or
Cancer code, self-reported: basal cell carcinoma || id:ukb-b-8837	Atrial fibrillation || id:ebi-a-GCST006414	Simple mode	18	-2.70296	13.4404	0.843001	or
Cancer code, self-reported: basal cell carcinoma || id:ukb-b-8837	Atrial fibrillation || id:ebi-a-GCST006414	Weighted median	18	-0.168362	12.2359	0.989022	or
Cancer code, self-reported: basal cell carcinoma || id:ukb-b-8837	Atrial fibrillation || id:ebi-a-GCST006414	Weighted mode	18	-0.157334	3.9568	0.968745	or
Cancer code, self-reported: bladder cancer || id:ukb-b-8193	Atrial fibrillation || id:ebi-a-GCST006414	Inverse variance weighted	2	-15.9985	8.28164	0.0533835	or
Cancer code, self-reported: breast cancer || id:ukb-b-16890	Atrial fibrillation || id:ebi-a-GCST006414	Inverse variance weighted	19	-0.709173	1.17688	0.546783	or
Cancer code, self-reported: breast cancer || id:ukb-b-16890	Atrial fibrillation || id:ebi-a-GCST006414	MR Egger	19	-0.760402	3.14006	0.811552	or
Cancer code, self-reported: breast cancer || id:ukb-b-16890	Atrial fibrillation || id:ebi-a-GCST006414	Simple mode	19	1.13201	4.47533	0.803177	or
Cancer code, self-reported: breast cancer || id:ukb-b-16890	Atrial fibrillation || id:ebi-a-GCST006414	Weighted median	19	-0.263362	112.606	0.998134	or
Cancer code, self-reported: breast cancer || id:ukb-b-16890	Atrial fibrillation || id:ebi-a-GCST006414	Weighted mode	19	-0.269688	2.15048	0.90159	or
Cancer code, self-reported: cervical cancer || id:ukb-b-8777	Atrial fibrillation || id:ebi-a-GCST006414	Wald ratio	1	3.47157	8.24497	0.673717	or
Cancer code, self-reported: cin/pre-cancer cells cervix || id:ukb-b-17507	Atrial fibrillation || id:ebi-a-GCST006414	Wald ratio	1	3.61828	12.597	0.773933	or
Cancer code, self-reported: malignant melanoma || id:ukb-b-12915	Atrial fibrillation || id:ebi-a-GCST006414	Inverse variance weighted	6	1.9939	2.4725	0.419994	or
Cancer code, self-reported: malignant melanoma || id:ukb-b-12915	Atrial fibrillation || id:ebi-a-GCST006414	MR Egger	6	-1.42168	5.85924	0.820219	or
Cancer code, self-reported: malignant melanoma || id:ukb-b-12915	Atrial fibrillation || id:ebi-a-GCST006414	Simple mode	6	-1.49215	22.5096	0.949716	or
Cancer code, self-reported: malignant melanoma || id:ukb-b-12915	Atrial fibrillation || id:ebi-a-GCST006414	Weighted median	6	-1.76866	17.396	0.919018	or
Cancer code, self-reported: malignant melanoma || id:ukb-b-12915	Atrial fibrillation || id:ebi-a-GCST006414	Weighted mode	6	-1.79216	15.1686	0.910549	or
Cancer code, self-reported: prostate cancer || id:ukb-b-13348	Atrial fibrillation || id:ebi-a-GCST006414	Inverse variance weighted	17	0.631119	1.38274	0.648082	or
Cancer code, self-reported: prostate cancer || id:ukb-b-13348	Atrial fibrillation || id:ebi-a-GCST006414	MR Egger	17	6.72108	7.19816	0.365235	or
Cancer code, self-reported: prostate cancer || id:ukb-b-13348	Atrial fibrillation || id:ebi-a-GCST006414	Simple mode	17	0.612357	7.70142	0.937611	or
Cancer code, self-reported: prostate cancer || id:ukb-b-13348	Atrial fibrillation || id:ebi-a-GCST006414	Weighted median	17	-0.121679	0.536925	0.820718	or
Cancer code, self-reported: prostate cancer || id:ukb-b-13348	Atrial fibrillation || id:ebi-a-GCST006414	Weighted mode	17	-0.0273298	3.21066	0.993314	or
Cancer diagnosed by doctor || id:ukb-b-16855	Atrial fibrillation || id:ebi-a-GCST006414	Inverse variance weighted	12	-0.362627	0.973882	0.709631	or
Cancer diagnosed by doctor || id:ukb-b-16855	Atrial fibrillation || id:ebi-a-GCST006414	MR Egger	12	2.3775	3.76722	0.542129	or
Cancer diagnosed by doctor || id:ukb-b-16855	Atrial fibrillation || id:ebi-a-GCST006414	Simple mode	12	0.450625	1.55667	0.777598	or
Cancer diagnosed by doctor || id:ukb-b-16855	Atrial fibrillation || id:ebi-a-GCST006414	Weighted median	12	-0.153086	1.02506	0.881283	or
Cancer diagnosed by doctor || id:ukb-b-16855	Atrial fibrillation || id:ebi-a-GCST006414	Weighted mode	12	-0.175702	1.28904	0.894043	or
Cancer of digestive organs || id:ukb-d-C_DIGESTIVE_ORGANS	Atrial fibrillation || id:ebi-a-GCST006414	Inverse variance weighted	2	3.026	2.84028	0.2867	or
Cancer of male genital || id:ukb-d-C_MALE_GENITAL	Atrial fibrillation || id:ebi-a-GCST006414	Inverse variance weighted	26	0.186156	0.601938	0.757123	or
Cancer of male genital || id:ukb-d-C_MALE_GENITAL	Atrial fibrillation || id:ebi-a-GCST006414	MR Egger	26	1.15678	1.58298	0.471998	or
Cancer of male genital || id:ukb-d-C_MALE_GENITAL	Atrial fibrillation || id:ebi-a-GCST006414	Simple mode	26	0.372321	1.73322	0.831655	or
Cancer of male genital || id:ukb-d-C_MALE_GENITAL	Atrial fibrillation || id:ebi-a-GCST006414	Weighted median	26	0.116241	0.423848	0.783891	or
Cancer of male genital || id:ukb-d-C_MALE_GENITAL	Atrial fibrillation || id:ebi-a-GCST006414	Weighted mode	26	0.157996	1.22096	0.898075	or
Cancer of primary lymphoid hematopoietic || id:ukb-d-C_PRIMARY_LYMPHOID_HEMATOPOIETIC	Atrial fibrillation || id:ebi-a-GCST006414	Inverse variance weighted	3	6.97644	3.75553	0.0632196	or
Cancer of primary lymphoid hematopoietic || id:ukb-d-C_PRIMARY_LYMPHOID_HEMATOPOIETIC	Atrial fibrillation || id:ebi-a-GCST006414	MR Egger	3	-0.217801	40.4275	0.99657	or
Cancer of primary lymphoid hematopoietic || id:ukb-d-C_PRIMARY_LYMPHOID_HEMATOPOIETIC	Atrial fibrillation || id:ebi-a-GCST006414	Simple mode	3	4.76789	62.5227	0.946155	or
Cancer of primary lymphoid hematopoietic || id:ukb-d-C_PRIMARY_LYMPHOID_HEMATOPOIETIC	Atrial fibrillation || id:ebi-a-GCST006414	Weighted median	3	2.85605	18.7406	0.878872	or
Cancer of primary lymphoid hematopoietic || id:ukb-d-C_PRIMARY_LYMPHOID_HEMATOPOIETIC	Atrial fibrillation || id:ebi-a-GCST006414	Weighted mode	3	2.614	46.8452	0.960574	or
Cancer of respiratory intrathoracic || id:ukb-d-C_RESPIRATORY_INTRATHORACIC	Atrial fibrillation || id:ebi-a-GCST006414	Inverse variance weighted	3	0.85961	4.18972	0.837438	or
Cancer of respiratory intrathoracic || id:ukb-d-C_RESPIRATORY_INTRATHORACIC	Atrial fibrillation || id:ebi-a-GCST006414	MR Egger	3	13.0078	11.0625	0.448663	or
Cancer of respiratory intrathoracic || id:ukb-d-C_RESPIRATORY_INTRATHORACIC	Atrial fibrillation || id:ebi-a-GCST006414	Simple mode	3	-1.02664	63.8041	0.988623	or
Cancer of respiratory intrathoracic || id:ukb-d-C_RESPIRATORY_INTRATHORACIC	Atrial fibrillation || id:ebi-a-GCST006414	Weighted median	3	0.691681	4.66973	0.882248	or
Cancer of respiratory intrathoracic || id:ukb-d-C_RESPIRATORY_INTRATHORACIC	Atrial fibrillation || id:ebi-a-GCST006414	Weighted mode	3	0.743731	30.4723	0.982744	or
Cancer of skin || id:ukb-d-C_SKIN	Atrial fibrillation || id:ebi-a-GCST006414	Inverse variance weighted	45	-0.056002	0.394899	0.887227	or
Cancer of skin || id:ukb-d-C_SKIN	Atrial fibrillation || id:ebi-a-GCST006414	MR Egger	45	0.576344	0.96912	0.555154	or
Cancer of skin || id:ukb-d-C_SKIN	Atrial fibrillation || id:ebi-a-GCST006414	Simple mode	45	0.560784	0.859062	0.51729	or
Cancer of skin || id:ukb-d-C_SKIN	Atrial fibrillation || id:ebi-a-GCST006414	Weighted median	45	-0.213982	0.309552	0.4894	or
Cancer of skin || id:ukb-d-C_SKIN	Atrial fibrillation || id:ebi-a-GCST006414	Weighted mode	45	-0.0912117	0.57791	0.875313	or
Caprylate (8:0) || id:met-a-481	Atrial fibrillation || id:ebi-a-GCST006414	Inverse variance weighted	2	0.215133	0.494661	0.663628	or
Caprylate (8:0) || id:met-a-481	Atrial fibrillation || id:ebi-a-GCST006414	Inverse variance weighted	2	0.215133	0.494661	0.663628	steiger
Carbohydrate sulfotransferase 1 || id:prot-a-554	Atrial fibrillation || id:ebi-a-GCST006414	Wald ratio	1	0.0241273	0.038501	0.530878	or
Carbohydrate sulfotransferase 11 || id:prot-a-550	Atrial fibrillation || id:ebi-a-GCST006414	Inverse variance weighted	3	0.0621891	0.0337244	0.0651777	or
Carbohydrate sulfotransferase 11 || id:prot-a-550	Atrial fibrillation || id:ebi-a-GCST006414	Inverse variance weighted	2	0.0458283	0.0296412	0.12208	steiger
Carbohydrate sulfotransferase 11 || id:prot-a-550	Atrial fibrillation || id:ebi-a-GCST006414	MR Egger	3	-0.0410854	0.143114	0.822025	or
Carbohydrate sulfotransferase 11 || id:prot-a-550	Atrial fibrillation || id:ebi-a-GCST006414	Simple mode	3	0.0442949	0.0346737	0.329678	or
Carbohydrate sulfotransferase 11 || id:prot-a-550	Atrial fibrillation || id:ebi-a-GCST006414	Weighted median	3	0.0563563	0.0199185	0.00466437	or
Carbohydrate sulfotransferase 11 || id:prot-a-550	Atrial fibrillation || id:ebi-a-GCST006414	Weighted mode	3	0.0562815	0.0227383	0.13173	or
Carbohydrate sulfotransferase 15 || id:prot-a-553	Atrial fibrillation || id:ebi-a-GCST006414	Wald ratio	1	0.0291383	0.0464972	0.530878	or
Carbohydrate sulfotransferase 3 || id:prot-a-556	Atrial fibrillation || id:ebi-a-GCST006414	Wald ratio	1	-0.00839506	0.042963	0.845078	or
Carbohydrate sulfotransferase 5 || id:prot-a-557	Atrial fibrillation || id:ebi-a-GCST006414	Wald ratio	1	0.1543	0.0872128	0.0768554	or
Carbohydrate sulfotransferase 9 || id:prot-a-559	Atrial fibrillation || id:ebi-a-GCST006414	Wald ratio	1	0.0105074	0.0213149	0.622042	or
Carbonic anhydrase 1 || id:prot-a-328	Atrial fibrillation || id:ebi-a-GCST006414	Inverse variance weighted	2	0.0677473	0.0337742	0.044868	or
Carbonic anhydrase 3 || id:prot-a-330	Atrial fibrillation || id:ebi-a-GCST006414	Inverse variance weighted	2	0.000648901	0.061198	0.99154	or
Carbonic anhydrase 4 || id:prot-a-331	Atrial fibrillation || id:ebi-a-GCST006414	Inverse variance weighted	2	-0.0624923	0.0272627	0.0218926	or
Carbonic anhydrase 5A, mitochondrial || id:prot-a-332	Atrial fibrillation || id:ebi-a-GCST006414	Wald ratio	1	0.0597976	0.0335787	0.0749415	or
Carbonic anhydrase 6 || id:prot-a-333	Atrial fibrillation || id:ebi-a-GCST006414	Inverse variance weighted	2	-0.00677244	0.00988342	0.493197	or
Carbonic anhydrase 6 || id:prot-a-333	Atrial fibrillation || id:ebi-a-GCST006414	Inverse variance weighted	2	-0.00677244	0.00988342	0.493197	steiger
Carbonic anhydrase 9 || id:prot-a-334	Atrial fibrillation || id:ebi-a-GCST006414	Inverse variance weighted	2	0.032841	0.0516528	0.524905	or
Carbonic anhydrase-related protein 10 || id:prot-a-327	Atrial fibrillation || id:ebi-a-GCST006414	Inverse variance weighted	2	-0.101037	0.032424	0.00183248	or
Carbonyl reductase [NADPH] 1 || id:prot-a-373	Atrial fibrillation || id:ebi-a-GCST006414	Inverse variance weighted	3	-0.0180533	0.0203687	0.375442	or
Carbonyl reductase [NADPH] 1 || id:prot-a-373	Atrial fibrillation || id:ebi-a-GCST006414	Inverse variance weighted	2	-0.0220185	0.0299275	0.461897	steiger
Carbonyl reductase [NADPH] 1 || id:prot-a-373	Atrial fibrillation || id:ebi-a-GCST006414	MR Egger	3	-0.0492526	0.025627	0.305431	or
Carbonyl reductase [NADPH] 1 || id:prot-a-373	Atrial fibrillation || id:ebi-a-GCST006414	Simple mode	3	0.0088952	0.0349423	0.82284	or
Carbonyl reductase [NADPH] 1 || id:prot-a-373	Atrial fibrillation || id:ebi-a-GCST006414	Weighted median	3	-0.0207532	0.0177767	0.243034	or
Carbonyl reductase [NADPH] 1 || id:prot-a-373	Atrial fibrillation || id:ebi-a-GCST006414	Weighted mode	3	-0.0337871	0.0187115	0.212722	or
Carbonyl reductase [NADPH] 3 || id:prot-a-374	Atrial fibrillation || id:ebi-a-GCST006414	Wald ratio	1	-0.0109948	0.0091623	0.230139	or
Carboxypeptidase A2 || id:prot-a-642	Atrial fibrillation || id:ebi-a-GCST006414	Inverse variance weighted	2	-0.00810943	0.0173439	0.640095	or
Carboxypeptidase A4 || id:prot-a-643	Atrial fibrillation || id:ebi-a-GCST006414	Inverse variance weighted	3	0.000369424	0.0130557	0.977426	or
Carboxypeptidase A4 || id:prot-a-643	Atrial fibrillation || id:ebi-a-GCST006414	MR Egger	3	-0.0122321	0.0759774	0.898378	or
Carboxypeptidase A4 || id:prot-a-643	Atrial fibrillation || id:ebi-a-GCST006414	Simple mode	3	0.0185614	0.016664	0.381253	or
Carboxypeptidase A4 || id:prot-a-643	Atrial fibrillation || id:ebi-a-GCST006414	Weighted median	3	0.00215124	0.00844005	0.798812	or
Carboxypeptidase A4 || id:prot-a-643	Atrial fibrillation || id:ebi-a-GCST006414	Weighted mode	3	0.0021392	0.00856198	0.826025	or
Carboxypeptidase B || id:prot-a-644	Atrial fibrillation || id:ebi-a-GCST006414	Inverse variance weighted	2	0.0357014	0.0220809	0.105912	or
Carboxypeptidase M || id:prot-a-645	Atrial fibrillation || id:ebi-a-GCST006414	Wald ratio	1	-0.00968263	0.0403443	0.81033	or
Carboxypeptidase Z || id:prot-a-649	Atrial fibrillation || id:ebi-a-GCST006414	Wald ratio	1	0.0661878	0.0338635	0.0506367	or
Carcinoembryonic antigen-related cell adhesion molecule 1 || id:prot-a-502	Atrial fibrillation || id:ebi-a-GCST006414	Inverse variance weighted	2	0.0119473	0.0150976	0.428747	or
Cardiac arrhytmias, COPD co-morbidities || id:ukb-d-CARDIAC_ARRHYTM	Atrial fibrillation || id:ebi-a-GCST006414	Inverse variance weighted	20	34.8434	1.69471	6.25468e-94	or
Cardiac arrhytmias, COPD co-morbidities || id:ukb-d-CARDIAC_ARRHYTM	Atrial fibrillation || id:ebi-a-GCST006414	MR Egger	20	39.7631	3.71194	3.06668e-09	or
Cardiac arrhytmias, COPD co-morbidities || id:ukb-d-CARDIAC_ARRHYTM	Atrial fibrillation || id:ebi-a-GCST006414	Simple mode	20	33.9439	62.0331	0.590618	or
Cardiac arrhytmias, COPD co-morbidities || id:ukb-d-CARDIAC_ARRHYTM	Atrial fibrillation || id:ebi-a-GCST006414	Weighted median	20	30.7743	3.57273	7.07646e-18	or
Cardiac arrhytmias, COPD co-morbidities || id:ukb-d-CARDIAC_ARRHYTM	Atrial fibrillation || id:ebi-a-GCST006414	Weighted mode	20	35.2702	54.7414	0.52708	or
Cardioembolic stroke || id:ieu-a-1109	Atrial fibrillation || id:ebi-a-GCST006414	Inverse variance weighted	2	1.05308	0.202827	2.0803e-07	or
Cardiotrophin-1 || id:prot-a-711	Atrial fibrillation || id:ebi-a-GCST006414	Wald ratio	1	-0.0997027	0.0468786	0.0334343	or
Carer support indicators: No || id:ukb-b-5855	Atrial fibrillation || id:ebi-a-GCST006414	Wald ratio	1	1.41421	1.03092	0.170127	or
Carnitine || id:met-a-379	Atrial fibrillation || id:ebi-a-GCST006414	Inverse variance weighted	17	0.196492	0.252108	0.435747	or
Carnitine || id:met-a-379	Atrial fibrillation || id:ebi-a-GCST006414	Inverse variance weighted	17	0.196492	0.252108	0.435747	steiger
Carnitine || id:met-a-379	Atrial fibrillation || id:ebi-a-GCST006414	MR Egger	17	0.477082	0.485133	0.341005	or
Carnitine || id:met-a-379	Atrial fibrillation || id:ebi-a-GCST006414	Simple mode	17	0.193571	0.547557	0.728316	or
Carnitine || id:met-a-379	Atrial fibrillation || id:ebi-a-GCST006414	Weighted median	17	0.225525	0.299366	0.451245	or
Carnitine || id:met-a-379	Atrial fibrillation || id:ebi-a-GCST006414	Weighted mode	17	0.209247	0.307613	0.506084	or
Carpal tunnel syndrome || id:ukb-d-G6_CARPTU	Atrial fibrillation || id:ebi-a-GCST006414	Inverse variance weighted	8	0.179009	2.79367	0.948909	or
Carpal tunnel syndrome || id:ukb-d-G6_CARPTU	Atrial fibrillation || id:ebi-a-GCST006414	MR Egger	8	-28.3729	7.96643	0.0119048	or
Carpal tunnel syndrome || id:ukb-d-G6_CARPTU	Atrial fibrillation || id:ebi-a-GCST006414	Simple mode	8	-3.14202	16.4234	0.853711	or
Carpal tunnel syndrome || id:ukb-d-G6_CARPTU	Atrial fibrillation || id:ebi-a-GCST006414	Weighted median	8	1.15846	60.6824	0.984769	or
Carpal tunnel syndrome || id:ukb-d-G6_CARPTU	Atrial fibrillation || id:ebi-a-GCST006414	Weighted mode	8	1.35477	11.095	0.906246	or
Cartilage intermediate layer protein 1 || id:prot-a-560	Atrial fibrillation || id:ebi-a-GCST006414	Wald ratio	1	0.00365579	0.0247469	0.882558	or
Cas scaffolding protein family member 4 || id:prot-a-365	Atrial fibrillation || id:ebi-a-GCST006414	Wald ratio	1	0.00722892	0.0518072	0.889027	or
Casein kinase I isoform delta || id:prot-a-693	Atrial fibrillation || id:ebi-a-GCST006414	Wald ratio	1	0.0405237	0.0511222	0.427963	or
Casein kinase I isoform gamma-2 || id:prot-a-694	Atrial fibrillation || id:ebi-a-GCST006414	Wald ratio	1	0.00154131	0.027127	0.95469	or
Casein kinase II 2-alpha:2-beta heterotetramer || id:prot-a-697	Atrial fibrillation || id:ebi-a-GCST006414	Inverse variance weighted	2	0.0192242	0.03319	0.562443	or
Caspase-10 || id:prot-a-362	Atrial fibrillation || id:ebi-a-GCST006414	Wald ratio	1	0.00182749	0.0321637	0.95469	or
Caspase-3 || id:prot-a-364	Atrial fibrillation || id:ebi-a-GCST006414	Wald ratio	1	0.00422238	0.0302604	0.889027	or
Catalase || id:prot-a-367	Atrial fibrillation || id:ebi-a-GCST006414	Wald ratio	1	-0.0232313	0.0359029	0.517594	or
Cathepsin B || id:prot-a-718	Atrial fibrillation || id:ebi-a-GCST006414	Wald ratio	1	0.0327367	0.0181347	0.0710442	or
Cathepsin F || id:prot-a-722	Atrial fibrillation || id:ebi-a-GCST006414	Inverse variance weighted	3	-0.00947755	0.0388424	0.807231	or
Cathepsin F || id:prot-a-722	Atrial fibrillation || id:ebi-a-GCST006414	MR Egger	3	0.0806964	0.231852	0.786772	or
Cathepsin F || id:prot-a-722	Atrial fibrillation || id:ebi-a-GCST006414	Simple mode	3	0.00345463	0.052135	0.953196	or
Cathepsin F || id:prot-a-722	Atrial fibrillation || id:ebi-a-GCST006414	Weighted median	3	0.00297122	0.0247377	0.904397	or
Cathepsin F || id:prot-a-722	Atrial fibrillation || id:ebi-a-GCST006414	Weighted mode	3	0.0265212	0.0235796	0.37754	or
Cathepsin H || id:prot-a-724	Atrial fibrillation || id:ebi-a-GCST006414	Inverse variance weighted	2	0.050354	0.0446607	0.25954	or
Cathepsin L2 || id:prot-a-728	Atrial fibrillation || id:ebi-a-GCST006414	Wald ratio	1	0.000504286	0.0413515	0.99027	or
Cathepsin S || id:prot-a-727	Atrial fibrillation || id:ebi-a-GCST006414	Wald ratio	1	0.0103428	0.0145264	0.476465	or
Cathepsin Z || id:prot-a-729	Atrial fibrillation || id:ebi-a-GCST006414	Inverse variance weighted	2	-0.0144252	0.045376	0.750557	or
Cation-dependent mannose-6-phosphate receptor || id:prot-a-1823	Atrial fibrillation || id:ebi-a-GCST006414	Inverse variance weighted	3	-0.0150321	0.0382591	0.69439	or
Cation-dependent mannose-6-phosphate receptor || id:prot-a-1823	Atrial fibrillation || id:ebi-a-GCST006414	MR Egger	3	-0.0743725	0.163153	0.727715	or
Cation-dependent mannose-6-phosphate receptor || id:prot-a-1823	Atrial fibrillation || id:ebi-a-GCST006414	Simple mode	3	-0.0589403	0.0495489	0.356301	or
Cation-dependent mannose-6-phosphate receptor || id:prot-a-1823	Atrial fibrillation || id:ebi-a-GCST006414	Weighted median	3	-0.0123002	0.0262717	0.639646	or
Cation-dependent mannose-6-phosphate receptor || id:prot-a-1823	Atrial fibrillation || id:ebi-a-GCST006414	Weighted mode	3	0.0181578	0.0284356	0.588477	or
Cation-independent mannose-6-phosphate receptor || id:prot-a-1445	Atrial fibrillation || id:ebi-a-GCST006414	Inverse variance weighted	7	0.0200711	0.0105012	0.055963	or
Cation-independent mannose-6-phosphate receptor || id:prot-a-1445	Atrial fibrillation || id:ebi-a-GCST006414	Inverse variance weighted	5	0.0230788	0.0112455	0.0401429	steiger
Cation-independent mannose-6-phosphate receptor || id:prot-a-1445	Atrial fibrillation || id:ebi-a-GCST006414	MR Egger	7	0.038022	0.0179578	0.0878056	or
Cation-independent mannose-6-phosphate receptor || id:prot-a-1445	Atrial fibrillation || id:ebi-a-GCST006414	Simple mode	7	-0.016217	0.0301937	0.610522	or
Cation-independent mannose-6-phosphate receptor || id:prot-a-1445	Atrial fibrillation || id:ebi-a-GCST006414	Weighted median	7	0.0223683	0.0105547	0.0340669	or
Cation-independent mannose-6-phosphate receptor || id:prot-a-1445	Atrial fibrillation || id:ebi-a-GCST006414	Weighted mode	7	0.0262262	0.0109045	0.0529269	or
Cell adhesion molecule-related/down-regulated by oncogenes || id:prot-a-499	Atrial fibrillation || id:ebi-a-GCST006414	Wald ratio	1	0.0203119	0.0145085	0.161513	or
Cell cycle progression protein 1 || id:prot-a-417	Atrial fibrillation || id:ebi-a-GCST006414	Inverse variance weighted	2	-0.0658697	0.029341	0.0247701	or
Cell growth regulator with EF hand domain protein 1 || id:prot-a-532	Atrial fibrillation || id:ebi-a-GCST006414	Inverse variance weighted	4	0.0288069	0.0190597	0.130686	or
Cell growth regulator with EF hand domain protein 1 || id:prot-a-532	Atrial fibrillation || id:ebi-a-GCST006414	MR Egger	4	0.0146451	0.0473873	0.786507	or
Cell growth regulator with EF hand domain protein 1 || id:prot-a-532	Atrial fibrillation || id:ebi-a-GCST006414	Simple mode	4	0.0103582	0.0278565	0.734722	or
Cell growth regulator with EF hand domain protein 1 || id:prot-a-532	Atrial fibrillation || id:ebi-a-GCST006414	Weighted median	4	0.0159632	0.0233497	0.494191	or
Cell growth regulator with EF hand domain protein 1 || id:prot-a-532	Atrial fibrillation || id:ebi-a-GCST006414	Weighted mode	4	0.0086162	0.0228371	0.731067	or
Cell surface glycoprotein CD200 receptor 1 || id:prot-a-423	Atrial fibrillation || id:ebi-a-GCST006414	Inverse variance weighted	2	0.043688	0.0327757	0.182552	or
Cell surface glycoprotein CD200 receptor 2 || id:prot-a-424	Atrial fibrillation || id:ebi-a-GCST006414	Inverse variance weighted	2	-0.0173369	0.0209747	0.408485	or
Cellular retinoic acid-binding protein 1 || id:prot-a-650	Atrial fibrillation || id:ebi-a-GCST006414	Inverse variance weighted	2	-0.0112333	0.0534085	0.833412	or
Cellular retinoic acid-binding protein 2 || id:prot-a-651	Atrial fibrillation || id:ebi-a-GCST006414	Wald ratio	1	-0.0277778	0.0885744	0.753818	or
Cellular tumor antigen p53 || id:prot-a-3080	Atrial fibrillation || id:ebi-a-GCST006414	Inverse variance weighted	2	-0.0221543	0.0648564	0.732659	or
Central corneal thickness || id:ebi-a-GCST006366	Atrial fibrillation || id:ebi-a-GCST006414	Inverse variance weighted	26	-0.000337544	0.000716216	0.637435	or
Central corneal thickness || id:ebi-a-GCST006366	Atrial fibrillation || id:ebi-a-GCST006414	Inverse variance weighted	26	-0.000337544	0.000716216	0.637435	steiger
Central corneal thickness || id:ebi-a-GCST006366	Atrial fibrillation || id:ebi-a-GCST006414	MR Egger	26	0.00255391	0.00198544	0.210602	or
Central corneal thickness || id:ebi-a-GCST006366	Atrial fibrillation || id:ebi-a-GCST006414	Simple mode	26	-0.000626544	0.00161779	0.701824	or
Central corneal thickness || id:ebi-a-GCST006366	Atrial fibrillation || id:ebi-a-GCST006414	Weighted median	26	0.00023959	0.000730146	0.742806	or
Central corneal thickness || id:ebi-a-GCST006366	Atrial fibrillation || id:ebi-a-GCST006414	Weighted mode	26	0.00098205	0.000989862	0.330651	or
Centrin-2 || id:prot-a-516	Atrial fibrillation || id:ebi-a-GCST006414	Wald ratio	1	0.00572183	0.0387324	0.882558	or
Centromere protein W || id:prot-a-511	Atrial fibrillation || id:ebi-a-GCST006414	Wald ratio	1	0.112145	0.0440744	0.0109452	or
Cereal bar intake || id:ukb-b-18788	Atrial fibrillation || id:ebi-a-GCST006414	Wald ratio	1	0.094885	0.281735	0.736277	or
Cereal intake || id:ukb-b-15926	Atrial fibrillation || id:ebi-a-GCST006414	Inverse variance weighted	43	-0.100664	0.135182	0.456481	or
Cereal intake || id:ukb-b-15926	Atrial fibrillation || id:ebi-a-GCST006414	Inverse variance weighted	27	-0.150711	0.101777	0.138659	steiger
Cereal intake || id:ukb-b-15926	Atrial fibrillation || id:ebi-a-GCST006414	MR Egger	43	-0.282833	0.586489	0.632195	or
Cereal intake || id:ukb-b-15926	Atrial fibrillation || id:ebi-a-GCST006414	Simple mode	43	0.0478416	0.337358	0.887906	or
Cereal intake || id:ukb-b-15926	Atrial fibrillation || id:ebi-a-GCST006414	Weighted median	43	-0.0466773	0.136012	0.73146	or
Cereal intake || id:ukb-b-15926	Atrial fibrillation || id:ebi-a-GCST006414	Weighted mode	43	0.163765	0.357706	0.649442	or
Cereal type: Biscuit cereal (e.g. Weetabix) || id:ukb-d-1468_2	Atrial fibrillation || id:ebi-a-GCST006414	Inverse variance weighted	2	1.52466	1.18977	0.200029	or
Cereal type: Bran cereal (e.g. All Bran, Branflakes) || id:ukb-d-1468_1	Atrial fibrillation || id:ebi-a-GCST006414	Wald ratio	1	-0.985157	1.22232	0.42026	or
Cereal type: Muesli || id:ukb-d-1468_4	Atrial fibrillation || id:ebi-a-GCST006414	Inverse variance weighted	10	-0.365067	0.475821	0.442941	or
Cereal type: Muesli || id:ukb-d-1468_4	Atrial fibrillation || id:ebi-a-GCST006414	MR Egger	10	-2.67283	2.54853	0.324931	or
Cereal type: Muesli || id:ukb-d-1468_4	Atrial fibrillation || id:ebi-a-GCST006414	Simple mode	10	-0.481316	0.726527	0.524258	or
Cereal type: Muesli || id:ukb-d-1468_4	Atrial fibrillation || id:ebi-a-GCST006414	Weighted median	10	-0.426902	0.594512	0.472714	or
Cereal type: Muesli || id:ukb-d-1468_4	Atrial fibrillation || id:ebi-a-GCST006414	Weighted mode	10	-0.37758	0.65535	0.578635	or
Cereal type: Oat cereal (e.g. Ready Brek, porridge) || id:ukb-d-1468_3	Atrial fibrillation || id:ebi-a-GCST006414	Wald ratio	1	3.75386	0.874187	1.75389e-05	or
Cereal type: Other (e.g. Cornflakes, Frosties) || id:ukb-d-1468_5	Atrial fibrillation || id:ebi-a-GCST006414	Inverse variance weighted	11	0.672352	0.807533	0.40507	or
Cereal type: Other (e.g. Cornflakes, Frosties) || id:ukb-d-1468_5	Atrial fibrillation || id:ebi-a-GCST006414	MR Egger	11	0.543557	5.08991	0.917297	or
Cereal type: Other (e.g. Cornflakes, Frosties) || id:ukb-d-1468_5	Atrial fibrillation || id:ebi-a-GCST006414	Simple mode	11	0.739267	0.916379	0.438589	or
Cereal type: Other (e.g. Cornflakes, Frosties) || id:ukb-d-1468_5	Atrial fibrillation || id:ebi-a-GCST006414	Weighted median	11	0.441742	0.922725	0.632126	or
Cereal type: Other (e.g. Cornflakes, Frosties) || id:ukb-d-1468_5	Atrial fibrillation || id:ebi-a-GCST006414	Weighted mode	11	0.255988	0.733779	0.734426	or
Cerebellin-1 || id:prot-a-371	Atrial fibrillation || id:ebi-a-GCST006414	Inverse variance weighted	2	0.0050958	0.00890421	0.567125	or
Cerebellin-4 || id:prot-a-372	Atrial fibrillation || id:ebi-a-GCST006414	Inverse variance weighted	3	0.0647511	0.0491709	0.187886	or
Cerebellin-4 || id:prot-a-372	Atrial fibrillation || id:ebi-a-GCST006414	MR Egger	3	0.446223	0.990258	0.730478	or
Cerebellin-4 || id:prot-a-372	Atrial fibrillation || id:ebi-a-GCST006414	Simple mode	3	0.0440967	0.0505407	0.474936	or
Cerebellin-4 || id:prot-a-372	Atrial fibrillation || id:ebi-a-GCST006414	Weighted median	3	0.0481692	0.0329941	0.144308	or
Cerebellin-4 || id:prot-a-372	Atrial fibrillation || id:ebi-a-GCST006414	Weighted mode	3	0.0396046	0.0472867	0.490427	or
Cerebral cavernous malformations 2 protein || id:prot-a-412	Atrial fibrillation || id:ebi-a-GCST006414	Inverse variance weighted	4	-0.0346257	0.0254686	0.173975	or
Cerebral cavernous malformations 2 protein || id:prot-a-412	Atrial fibrillation || id:ebi-a-GCST006414	MR Egger	4	-0.139191	0.0729278	0.196528	or
Cerebral cavernous malformations 2 protein || id:prot-a-412	Atrial fibrillation || id:ebi-a-GCST006414	Simple mode	4	-0.0149116	0.0459382	0.7668	or
Cerebral cavernous malformations 2 protein || id:prot-a-412	Atrial fibrillation || id:ebi-a-GCST006414	Weighted median	4	-0.030454	0.0281911	0.280021	or
Cerebral cavernous malformations 2 protein || id:prot-a-412	Atrial fibrillation || id:ebi-a-GCST006414	Weighted mode	4	-0.025546	0.0410992	0.578259	or
Cerebral dopamine neurotrophic factor || id:prot-a-498	Atrial fibrillation || id:ebi-a-GCST006414	Inverse variance weighted	2	-0.00267869	0.0276304	0.922768	or
Cervicalgia || id:ukb-d-M13_CERVICALGIA	Atrial fibrillation || id:ebi-a-GCST006414	Inverse variance weighted	2	-2.09765	7.00681	0.764655	or
Chalazion || id:ukb-d-H7_CHALAZION	Atrial fibrillation || id:ebi-a-GCST006414	Inverse variance weighted	2	10.6847	8.99949	0.235126	or
Charged multivesicular body protein 3 || id:prot-a-3202	Atrial fibrillation || id:ebi-a-GCST006414	Wald ratio	1	0.0017107	0.0167269	0.91854	or
Cheese intake || id:ukb-b-1489	Atrial fibrillation || id:ebi-a-GCST006414	Inverse variance weighted	64	-0.127835	0.0885536	0.148854	or
Cheese intake || id:ukb-b-1489	Atrial fibrillation || id:ebi-a-GCST006414	Inverse variance weighted	54	-0.0576319	0.0725911	0.427239	steiger
Cheese intake || id:ukb-b-1489	Atrial fibrillation || id:ebi-a-GCST006414	MR Egger	64	-0.113121	0.378364	0.76596	or
Cheese intake || id:ukb-b-1489	Atrial fibrillation || id:ebi-a-GCST006414	Simple mode	64	-0.113772	0.279408	0.685249	or
Cheese intake || id:ukb-b-1489	Atrial fibrillation || id:ebi-a-GCST006414	Weighted median	64	-0.0735423	0.0986629	0.456036	or
Cheese intake || id:ukb-b-1489	Atrial fibrillation || id:ebi-a-GCST006414	Weighted mode	64	-0.195285	0.250395	0.438364	or
Cheese spread intake || id:ukb-b-6185	Atrial fibrillation || id:ebi-a-GCST006414	Wald ratio	1	-0.495072	0.905877	0.584714	or
Cheesy biscuits intake || id:ukb-b-19847	Atrial fibrillation || id:ebi-a-GCST006414	Wald ratio	1	-0.142623	1.08094	0.895028	or
Cherry intake || id:ukb-b-2221	Atrial fibrillation || id:ebi-a-GCST006414	Inverse variance weighted	4	-0.618083	0.424803	0.145673	or
Cherry intake || id:ukb-b-2221	Atrial fibrillation || id:ebi-a-GCST006414	MR Egger	4	-1.97041	2.04032	0.436065	or
Cherry intake || id:ukb-b-2221	Atrial fibrillation || id:ebi-a-GCST006414	Simple mode	4	-0.633305	0.558495	0.339234	or
Cherry intake || id:ukb-b-2221	Atrial fibrillation || id:ebi-a-GCST006414	Weighted median	4	-0.575078	0.498702	0.24885	or
Cherry intake || id:ukb-b-2221	Atrial fibrillation || id:ebi-a-GCST006414	Weighted mode	4	-0.327906	0.500865	0.55939	or
Chest pain or discomfort || id:ukb-b-10591	Atrial fibrillation || id:ebi-a-GCST006414	Inverse variance weighted	7	0.686592	1.12319	0.541008	or
Chest pain or discomfort || id:ukb-b-10591	Atrial fibrillation || id:ebi-a-GCST006414	MR Egger	7	-8.39529	8.70634	0.379196	or
Chest pain or discomfort || id:ukb-b-10591	Atrial fibrillation || id:ebi-a-GCST006414	Simple mode	7	0.124168	1.13205	0.916236	or
Chest pain or discomfort || id:ukb-b-10591	Atrial fibrillation || id:ebi-a-GCST006414	Weighted median	7	-0.0743171	1.22804	0.951744	or
Chest pain or discomfort || id:ukb-b-10591	Atrial fibrillation || id:ebi-a-GCST006414	Weighted mode	7	-0.0455035	1.06971	0.96745	or
Childhood asthma (age<16) || id:ukb-d-ASTHMA_CHILD	Atrial fibrillation || id:ebi-a-GCST006414	Inverse variance weighted	3	4.89098	3.70144	0.186378	or
Childhood asthma (age<16) || id:ukb-d-ASTHMA_CHILD	Atrial fibrillation || id:ebi-a-GCST006414	MR Egger	3	17.875	21.2991	0.555503	or
Childhood asthma (age<16) || id:ukb-d-ASTHMA_CHILD	Atrial fibrillation || id:ebi-a-GCST006414	Simple mode	3	7.95472	111.946	0.949817	or
Childhood asthma (age<16) || id:ukb-d-ASTHMA_CHILD	Atrial fibrillation || id:ebi-a-GCST006414	Weighted median	3	0.762136	3.59515	0.832115	or
Childhood asthma (age<16) || id:ukb-d-ASTHMA_CHILD	Atrial fibrillation || id:ebi-a-GCST006414	Weighted mode	3	-3.15188	94.1485	0.976334	or
Childhood obesity || id:ieu-a-1096	Atrial fibrillation || id:ebi-a-GCST006414	Inverse variance weighted	6	0.0778243	0.033004	0.0183723	or
Childhood obesity || id:ieu-a-1096	Atrial fibrillation || id:ebi-a-GCST006414	Inverse variance weighted	6	0.0778243	0.033004	0.0183723	steiger
Childhood obesity || id:ieu-a-1096	Atrial fibrillation || id:ebi-a-GCST006414	MR Egger	6	0.473954	0.145412	0.031099	or
Childhood obesity || id:ieu-a-1096	Atrial fibrillation || id:ebi-a-GCST006414	Simple mode	6	0.1086	0.0594252	0.127174	or
Childhood obesity || id:ieu-a-1096	Atrial fibrillation || id:ebi-a-GCST006414	Weighted median	6	0.0723001	0.0256621	0.00484155	or
Childhood obesity || id:ieu-a-1096	Atrial fibrillation || id:ebi-a-GCST006414	Weighted mode	6	0.11446	0.0527659	0.0822256	or
Childhood sunburn occasions || id:ukb-b-13246	Atrial fibrillation || id:ebi-a-GCST006414	Inverse variance weighted	79	-0.0603745	0.0366462	0.0994564	or
Childhood sunburn occasions || id:ukb-b-13246	Atrial fibrillation || id:ebi-a-GCST006414	Inverse variance weighted	65	-0.0639759	0.0316231	0.0430653	steiger
Childhood sunburn occasions || id:ukb-b-13246	Atrial fibrillation || id:ebi-a-GCST006414	MR Egger	79	-0.086934	0.0516051	0.0961155	or
Childhood sunburn occasions || id:ukb-b-13246	Atrial fibrillation || id:ebi-a-GCST006414	Simple mode	79	-0.0193192	0.0969037	0.842496	or
Childhood sunburn occasions || id:ukb-b-13246	Atrial fibrillation || id:ebi-a-GCST006414	Weighted median	79	-0.02954	0.0456348	0.517429	or
Childhood sunburn occasions || id:ukb-b-13246	Atrial fibrillation || id:ebi-a-GCST006414	Weighted mode	79	0.0129151	0.0450983	0.775349	or
Chitinase-3-like protein 1 || id:prot-a-540	Atrial fibrillation || id:ebi-a-GCST006414	Inverse variance weighted	3	-0.00689507	0.0226545	0.760855	or
Chitinase-3-like protein 1 || id:prot-a-540	Atrial fibrillation || id:ebi-a-GCST006414	Inverse variance weighted	3	-0.00689507	0.0226545	0.760855	steiger
Chitinase-3-like protein 1 || id:prot-a-540	Atrial fibrillation || id:ebi-a-GCST006414	MR Egger	3	-0.0388697	0.0432961	0.534262	or
Chitinase-3-like protein 1 || id:prot-a-540	Atrial fibrillation || id:ebi-a-GCST006414	Simple mode	3	-0.014971	0.0130161	0.369029	or
Chitinase-3-like protein 1 || id:prot-a-540	Atrial fibrillation || id:ebi-a-GCST006414	Weighted median	3	-0.0124548	0.00873709	0.154009	or
Chitinase-3-like protein 1 || id:prot-a-540	Atrial fibrillation || id:ebi-a-GCST006414	Weighted mode	3	-0.0122463	0.00832031	0.278914	or
Chitinase-3-like protein 2 || id:prot-a-541	Atrial fibrillation || id:ebi-a-GCST006414	Inverse variance weighted	2	0.0146878	0.0291036	0.613789	or
Chitotriosidase-1 || id:prot-a-543	Atrial fibrillation || id:ebi-a-GCST006414	Inverse variance weighted	3	-5.38165e-05	0.00800181	0.994634	or
Chitotriosidase-1 || id:prot-a-543	Atrial fibrillation || id:ebi-a-GCST006414	Inverse variance weighted	2	-8.95691e-05	0.00810741	0.991185	steiger
Chitotriosidase-1 || id:prot-a-543	Atrial fibrillation || id:ebi-a-GCST006414	MR Egger	3	-0.000280315	0.0129439	0.986215	or
Chitotriosidase-1 || id:prot-a-543	Atrial fibrillation || id:ebi-a-GCST006414	Simple mode	3	0.000745863	0.0142854	0.963106	or
Chitotriosidase-1 || id:prot-a-543	Atrial fibrillation || id:ebi-a-GCST006414	Weighted median	3	1.18583e-05	0.00807301	0.998828	or
Chitotriosidase-1 || id:prot-a-543	Atrial fibrillation || id:ebi-a-GCST006414	Weighted mode	3	0.000206208	0.00836074	0.982563	or
Chloride intracellular channel protein 5 || id:prot-a-584	Atrial fibrillation || id:ebi-a-GCST006414	Wald ratio	1	0.000136258	0.032157	0.996619	or
Chocolate bar intake || id:ukb-b-117	Atrial fibrillation || id:ebi-a-GCST006414	Wald ratio	1	-0.34631	0.281321	0.218318	or
Chocolate biscuits intake || id:ukb-b-9886	Atrial fibrillation || id:ebi-a-GCST006414	Inverse variance weighted	2	0.092809	0.181111	0.608341	or
Chocolate biscuits intake || id:ukb-b-9886	Atrial fibrillation || id:ebi-a-GCST006414	Inverse variance weighted	2	0.092809	0.181111	0.608341	steiger
Chocolate-covered raisin intake || id:ukb-b-1160	Atrial fibrillation || id:ebi-a-GCST006414	Wald ratio	1	2.24963	0.900956	0.0125273	or
Cholesterol esters in large HDL || id:met-c-875	Atrial fibrillation || id:ebi-a-GCST006414	Inverse variance weighted	14	0.00355411	0.028224	0.899791	or
Cholesterol esters in large HDL || id:met-c-875	Atrial fibrillation || id:ebi-a-GCST006414	Inverse variance weighted	14	0.00355411	0.028224	0.899791	steiger
Cholesterol esters in large HDL || id:met-c-875	Atrial fibrillation || id:ebi-a-GCST006414	MR Egger	14	-0.10832	0.0658964	0.126144	or
Cholesterol esters in large HDL || id:met-c-875	Atrial fibrillation || id:ebi-a-GCST006414	Simple mode	14	0.125102	0.0845871	0.162966	or
Cholesterol esters in large HDL || id:met-c-875	Atrial fibrillation || id:ebi-a-GCST006414	Weighted median	14	-0.0137633	0.0301585	0.648128	or
Cholesterol esters in large HDL || id:met-c-875	Atrial fibrillation || id:ebi-a-GCST006414	Weighted mode	14	-0.0463006	0.0390379	0.25683	or
Cholesterol esters in large VLDL || id:met-c-881	Atrial fibrillation || id:ebi-a-GCST006414	Inverse variance weighted	24	0.00695626	0.0146459	0.634814	or
Cholesterol esters in large VLDL || id:met-c-881	Atrial fibrillation || id:ebi-a-GCST006414	Inverse variance weighted	24	0.00695626	0.0146459	0.634814	steiger
Cholesterol esters in large VLDL || id:met-c-881	Atrial fibrillation || id:ebi-a-GCST006414	MR Egger	24	0.0211372	0.0225467	0.358688	or
Cholesterol esters in large VLDL || id:met-c-881	Atrial fibrillation || id:ebi-a-GCST006414	Simple mode	24	-0.0143663	0.0394043	0.71875	or
Cholesterol esters in large VLDL || id:met-c-881	Atrial fibrillation || id:ebi-a-GCST006414	Weighted median	24	0.0138812	0.0211378	0.511373	or
Cholesterol esters in large VLDL || id:met-c-881	Atrial fibrillation || id:ebi-a-GCST006414	Weighted mode	24	0.0129055	0.0193164	0.510713	or
Cholesterol esters in medium HDL || id:met-c-899	Atrial fibrillation || id:ebi-a-GCST006414	Inverse variance weighted	7	-0.000899	0.0436301	0.983561	or
Cholesterol esters in medium HDL || id:met-c-899	Atrial fibrillation || id:ebi-a-GCST006414	Inverse variance weighted	7	-0.000899	0.0436301	0.983561	steiger
Cholesterol esters in medium HDL || id:met-c-899	Atrial fibrillation || id:ebi-a-GCST006414	MR Egger	7	-0.247364	0.0883728	0.0380343	or
Cholesterol esters in medium HDL || id:met-c-899	Atrial fibrillation || id:ebi-a-GCST006414	Simple mode	7	0.14112	0.100144	0.208446	or
Cholesterol esters in medium HDL || id:met-c-899	Atrial fibrillation || id:ebi-a-GCST006414	Weighted median	7	-0.0316227	0.0427718	0.459703	or
Cholesterol esters in medium HDL || id:met-c-899	Atrial fibrillation || id:ebi-a-GCST006414	Weighted mode	7	-0.0604145	0.0461455	0.238361	or
Cholesterol esters in medium LDL || id:met-c-905	Atrial fibrillation || id:ebi-a-GCST006414	Inverse variance weighted	24	0.0102425	0.0150094	0.494985	or
Cholesterol esters in medium LDL || id:met-c-905	Atrial fibrillation || id:ebi-a-GCST006414	Inverse variance weighted	24	0.0102425	0.0150094	0.494985	steiger
Cholesterol esters in medium LDL || id:met-c-905	Atrial fibrillation || id:ebi-a-GCST006414	MR Egger	24	0.0211542	0.0237139	0.382014	or
Cholesterol esters in medium LDL || id:met-c-905	Atrial fibrillation || id:ebi-a-GCST006414	Simple mode	24	-0.00504593	0.038838	0.897757	or
Cholesterol esters in medium LDL || id:met-c-905	Atrial fibrillation || id:ebi-a-GCST006414	Weighted median	24	0.0140857	0.0217617	0.517458	or
Cholesterol esters in medium LDL || id:met-c-905	Atrial fibrillation || id:ebi-a-GCST006414	Weighted mode	24	0.0129515	0.0208709	0.540995	or
Cholesterol esters in medium VLDL || id:met-c-910	Atrial fibrillation || id:ebi-a-GCST006414	Inverse variance weighted	14	-0.00567941	0.0220822	0.797029	or
Cholesterol esters in medium VLDL || id:met-c-910	Atrial fibrillation || id:ebi-a-GCST006414	Inverse variance weighted	14	-0.00567941	0.0220822	0.797029	steiger
Cholesterol esters in medium VLDL || id:met-c-910	Atrial fibrillation || id:ebi-a-GCST006414	MR Egger	14	0.0404996	0.0610121	0.51937	or
Cholesterol esters in medium VLDL || id:met-c-910	Atrial fibrillation || id:ebi-a-GCST006414	Simple mode	14	-0.0156733	0.0470269	0.744234	or
Cholesterol esters in medium VLDL || id:met-c-910	Atrial fibrillation || id:ebi-a-GCST006414	Weighted median	14	-0.000979478	0.0298407	0.973815	or
Cholesterol esters in medium VLDL || id:met-c-910	Atrial fibrillation || id:ebi-a-GCST006414	Weighted mode	14	-0.0102231	0.0379989	0.792124	or
Cholesterol esters in very large HDL || id:met-c-943	Atrial fibrillation || id:ebi-a-GCST006414	Inverse variance weighted	13	0.0204008	0.0291786	0.484445	or
Cholesterol esters in very large HDL || id:met-c-943	Atrial fibrillation || id:ebi-a-GCST006414	Inverse variance weighted	13	0.0204008	0.0291786	0.484445	steiger
Cholesterol esters in very large HDL || id:met-c-943	Atrial fibrillation || id:ebi-a-GCST006414	MR Egger	13	-0.026943	0.083744	0.753688	or
Cholesterol esters in very large HDL || id:met-c-943	Atrial fibrillation || id:ebi-a-GCST006414	Simple mode	13	0.118524	0.0833135	0.180316	or
Cholesterol esters in very large HDL || id:met-c-943	Atrial fibrillation || id:ebi-a-GCST006414	Weighted median	13	0.0275278	0.0319109	0.388332	or
Cholesterol esters in very large HDL || id:met-c-943	Atrial fibrillation || id:ebi-a-GCST006414	Weighted mode	13	0.0827362	0.0646554	0.224857	or
Cholesterol || id:met-a-307	Atrial fibrillation || id:ebi-a-GCST006414	Inverse variance weighted	2	0.696825	0.432477	0.107127	or
Cholesterol || id:met-a-307	Atrial fibrillation || id:ebi-a-GCST006414	Inverse variance weighted	2	0.696825	0.432477	0.107127	steiger
Cholesterol || id:ukb-d-30690_irnt	Atrial fibrillation || id:ebi-a-GCST006414	Inverse variance weighted	170	0.00431758	0.0307674	0.888399	or
Cholesterol || id:ukb-d-30690_irnt	Atrial fibrillation || id:ebi-a-GCST006414	Inverse variance weighted	147	0.026161	0.0237198	0.270063	steiger
Cholesterol || id:ukb-d-30690_irnt	Atrial fibrillation || id:ebi-a-GCST006414	MR Egger	170	0.0911497	0.0490428	0.0648369	or
Cholesterol || id:ukb-d-30690_irnt	Atrial fibrillation || id:ebi-a-GCST006414	Simple mode	170	-0.024907	0.0561829	0.658102	or
Cholesterol || id:ukb-d-30690_irnt	Atrial fibrillation || id:ebi-a-GCST006414	Weighted median	170	-0.00613744	0.0314215	0.845138	or
Cholesterol || id:ukb-d-30690_irnt	Atrial fibrillation || id:ebi-a-GCST006414	Weighted mode	170	0.0182499	0.0321807	0.571393	or
Cholesterol, total || id:ebi-a-GCST002221	Atrial fibrillation || id:ebi-a-GCST006414	Inverse variance weighted	87	0.0258339	0.0220819	0.242037	or
Cholesterol, total || id:ebi-a-GCST002221	Atrial fibrillation || id:ebi-a-GCST006414	Inverse variance weighted	87	0.0258339	0.0220819	0.242037	steiger
Cholesterol, total || id:ebi-a-GCST002221	Atrial fibrillation || id:ebi-a-GCST006414	MR Egger	87	0.037973	0.036453	0.300506	or
Cholesterol, total || id:ebi-a-GCST002221	Atrial fibrillation || id:ebi-a-GCST006414	Simple mode	87	-0.0216542	0.0526226	0.68173	or
Cholesterol, total || id:ebi-a-GCST002221	Atrial fibrillation || id:ebi-a-GCST006414	Weighted median	87	0.0194105	0.0261391	0.457734	or
Cholesterol, total || id:ebi-a-GCST002221	Atrial fibrillation || id:ebi-a-GCST006414	Weighted mode	87	0.0222474	0.0235746	0.347966	or
Choline/ethanolamine kinase || id:prot-a-544	Atrial fibrillation || id:ebi-a-GCST006414	Wald ratio	1	-0.0211268	0.0277548	0.446541	or
Chondroadherin || id:prot-a-533	Atrial fibrillation || id:ebi-a-GCST006414	Wald ratio	1	-0.0284861	0.0514588	0.579872	or
Chondroitin sulfate N-acetylgalactosaminyltransferase 2 || id:prot-a-687	Atrial fibrillation || id:ebi-a-GCST006414	Wald ratio	1	-0.0785314	0.0377358	0.0374265	or
Chordin || id:prot-a-547	Atrial fibrillation || id:ebi-a-GCST006414	Wald ratio	1	-0.0430721	0.0404774	0.287282	or
Chordin-like protein 2 || id:prot-a-549	Atrial fibrillation || id:ebi-a-GCST006414	Inverse variance weighted	2	0.0136886	0.0371812	0.712755	or
Chordin-like protein 2 || id:prot-a-549	Atrial fibrillation || id:ebi-a-GCST006414	Inverse variance weighted	2	0.0136886	0.0371812	0.712755	steiger
Choriogonadotropin subunit beta variant 2 || id:prot-a-531	Atrial fibrillation || id:ebi-a-GCST006414	Wald ratio	1	0.151839	0.0450771	0.000756	or
Chromobox protein homolog 5 || id:prot-a-376	Atrial fibrillation || id:ebi-a-GCST006414	Inverse variance weighted	2	-0.0658875	0.0281798	0.0193813	or
Chromobox protein homolog 7 || id:prot-a-377	Atrial fibrillation || id:ebi-a-GCST006414	Wald ratio	1	0.00343088	0.017558	0.845078	or
Chromodomain-helicase-DNA-binding protein 7 || id:prot-a-536	Atrial fibrillation || id:ebi-a-GCST006414	Wald ratio	1	-0.00735745	0.0527284	0.889027	or
Chromogranin-A || id:prot-a-538	Atrial fibrillation || id:ebi-a-GCST006414	Wald ratio	1	-0.0551559	0.0316547	0.0814342	or
Chronic kidney disease || id:ieu-a-1102	Atrial fibrillation || id:ebi-a-GCST006414	Inverse variance weighted	4	0.00918027	0.0263752	0.727792	or
Chronic kidney disease || id:ieu-a-1102	Atrial fibrillation || id:ebi-a-GCST006414	Inverse variance weighted	4	0.00918027	0.0263752	0.727792	steiger
Chronic kidney disease || id:ieu-a-1102	Atrial fibrillation || id:ebi-a-GCST006414	MR Egger	4	-0.0322502	0.0923431	0.76025	or
Chronic kidney disease || id:ieu-a-1102	Atrial fibrillation || id:ebi-a-GCST006414	Simple mode	4	-0.0108851	0.0422905	0.813524	or
Chronic kidney disease || id:ieu-a-1102	Atrial fibrillation || id:ebi-a-GCST006414	Weighted median	4	0.00641632	0.0313816	0.837993	or
Chronic kidney disease || id:ieu-a-1102	Atrial fibrillation || id:ebi-a-GCST006414	Weighted mode	4	-0.00775508	0.0395498	0.857075	or
Chronotype || id:ebi-a-GCST003837	Atrial fibrillation || id:ebi-a-GCST006414	Inverse variance weighted	11	0.160851	0.114576	0.160355	or
Chronotype || id:ebi-a-GCST003837	Atrial fibrillation || id:ebi-a-GCST006414	Inverse variance weighted	11	0.160851	0.114576	0.160355	steiger
Chronotype || id:ebi-a-GCST003837	Atrial fibrillation || id:ebi-a-GCST006414	MR Egger	11	-0.377719	0.345444	0.302606	or
Chronotype || id:ebi-a-GCST003837	Atrial fibrillation || id:ebi-a-GCST006414	Simple mode	11	0.43191	0.225245	0.0841544	or
Chronotype || id:ebi-a-GCST003837	Atrial fibrillation || id:ebi-a-GCST006414	Weighted median	11	0.259366	0.127782	0.0423809	or
Chronotype || id:ebi-a-GCST003837	Atrial fibrillation || id:ebi-a-GCST006414	Weighted mode	11	0.416206	0.24049	0.114193	or
Chymotrypsin-like protease CTRL-1 || id:prot-a-716	Atrial fibrillation || id:ebi-a-GCST006414	Inverse variance weighted	2	-0.0128806	0.0343552	0.707717	or
Chymotrypsinogen B || id:prot-a-714	Atrial fibrillation || id:ebi-a-GCST006414	Inverse variance weighted	2	0.0141659	0.0148081	0.338753	or
Cigarettes smoked per day || id:ieu-a-961	Atrial fibrillation || id:ebi-a-GCST006414	Wald ratio	1	-0.0127992	0.00664387	0.0540456	or
Ciliary neurotrophic factor receptor subunit alpha || id:prot-a-605	Atrial fibrillation || id:ebi-a-GCST006414	Wald ratio	1	-0.0154374	0.0331618	0.641561	or
Ciliary neurotrophic factor || id:prot-a-604	Atrial fibrillation || id:ebi-a-GCST006414	Inverse variance weighted	2	0.0472583	0.05248	0.367854	or
Cis-4-decenoyl carnitine || id:met-a-753	Atrial fibrillation || id:ebi-a-GCST006414	Inverse variance weighted	2	-0.0373597	0.132677	0.778263	or
Cis-4-decenoyl carnitine || id:met-a-753	Atrial fibrillation || id:ebi-a-GCST006414	Inverse variance weighted	2	-0.0373597	0.132677	0.778263	steiger
Citrate || id:met-c-849	Atrial fibrillation || id:ebi-a-GCST006414	Inverse variance weighted	7	-0.0150617	0.0375738	0.688525	or
Citrate || id:met-c-849	Atrial fibrillation || id:ebi-a-GCST006414	Inverse variance weighted	7	-0.0150617	0.0375738	0.688525	steiger
Citrate || id:met-c-849	Atrial fibrillation || id:ebi-a-GCST006414	MR Egger	7	0.00415171	0.173999	0.981887	or
Citrate || id:met-c-849	Atrial fibrillation || id:ebi-a-GCST006414	Simple mode	7	-0.0797019	0.0634968	0.256075	or
Citrate || id:met-c-849	Atrial fibrillation || id:ebi-a-GCST006414	Weighted median	7	-0.0514959	0.0491382	0.294648	or
Citrate || id:met-c-849	Atrial fibrillation || id:ebi-a-GCST006414	Weighted mode	7	-0.0869122	0.0588708	0.190317	or
Citrulline || id:met-a-356	Atrial fibrillation || id:ebi-a-GCST006414	Inverse variance weighted	4	0.185572	0.454487	0.683046	or
Citrulline || id:met-a-356	Atrial fibrillation || id:ebi-a-GCST006414	Inverse variance weighted	4	0.185572	0.454487	0.683046	steiger
Citrulline || id:met-a-356	Atrial fibrillation || id:ebi-a-GCST006414	MR Egger	4	5.92285	8.44846	0.555856	or
Citrulline || id:met-a-356	Atrial fibrillation || id:ebi-a-GCST006414	Simple mode	4	0.398726	0.699198	0.608412	or
Citrulline || id:met-a-356	Atrial fibrillation || id:ebi-a-GCST006414	Weighted median	4	0.266536	0.4196	0.525289	or
Citrulline || id:met-a-356	Atrial fibrillation || id:ebi-a-GCST006414	Weighted mode	4	0.410533	0.650828	0.572959	or
Clathrin interactor 1 || id:prot-a-585	Atrial fibrillation || id:ebi-a-GCST006414	Wald ratio	1	0.00188597	0.0127666	0.882558	or
Close to major road || id:ukb-b-1100	Atrial fibrillation || id:ebi-a-GCST006414	Wald ratio	1	-0.945988	2.36497	0.689157	or
Coactosin-like protein || id:prot-a-636	Atrial fibrillation || id:ebi-a-GCST006414	Wald ratio	1	0.157538	0.0467692	0.000756	or
Coagulation Factor VIII || id:prot-a-1009	Atrial fibrillation || id:ebi-a-GCST006414	Wald ratio	1	0.0477864	0.0488405	0.327868	or
Coagulation Factor X || id:prot-a-1006	Atrial fibrillation || id:ebi-a-GCST006414	Inverse variance weighted	3	0.00408688	0.0196285	0.835064	or
Coagulation Factor X || id:prot-a-1006	Atrial fibrillation || id:ebi-a-GCST006414	Inverse variance weighted	2	-0.00896667	0.0244935	0.714303	steiger
Coagulation Factor X || id:prot-a-1006	Atrial fibrillation || id:ebi-a-GCST006414	MR Egger	3	0.059219	0.0593414	0.500657	or
Coagulation Factor X || id:prot-a-1006	Atrial fibrillation || id:ebi-a-GCST006414	Simple mode	3	0.0224836	0.0291041	0.520606	or
Coagulation Factor X || id:prot-a-1006	Atrial fibrillation || id:ebi-a-GCST006414	Weighted median	3	0.0090235	0.0220121	0.681855	or
Coagulation Factor X || id:prot-a-1006	Atrial fibrillation || id:ebi-a-GCST006414	Weighted mode	3	-0.0146936	0.0255764	0.623637	or
Coagulation factor Xa || id:prot-a-1005	Atrial fibrillation || id:ebi-a-GCST006414	Inverse variance weighted	5	0.0416783	0.0401812	0.299614	or
Coagulation factor Xa || id:prot-a-1005	Atrial fibrillation || id:ebi-a-GCST006414	Inverse variance weighted	2	0.0577951	0.0974587	0.553167	steiger
Coagulation factor Xa || id:prot-a-1005	Atrial fibrillation || id:ebi-a-GCST006414	MR Egger	5	-0.0511597	0.127713	0.715549	or
Coagulation factor Xa || id:prot-a-1005	Atrial fibrillation || id:ebi-a-GCST006414	Simple mode	5	-0.00880924	0.0252605	0.744871	or
Coagulation factor Xa || id:prot-a-1005	Atrial fibrillation || id:ebi-a-GCST006414	Weighted median	5	-0.00833779	0.0214133	0.697	or
Coagulation factor Xa || id:prot-a-1005	Atrial fibrillation || id:ebi-a-GCST006414	Weighted mode	5	-0.0121807	0.0215381	0.601922	or
Cochlin || id:prot-a-613	Atrial fibrillation || id:ebi-a-GCST006414	Inverse variance weighted	3	0.0380583	0.0254437	0.13471	or
Cochlin || id:prot-a-613	Atrial fibrillation || id:ebi-a-GCST006414	MR Egger	3	0.0446491	0.0860635	0.695334	or
Cochlin || id:prot-a-613	Atrial fibrillation || id:ebi-a-GCST006414	Simple mode	3	0.00433223	0.0298758	0.897999	or
Cochlin || id:prot-a-613	Atrial fibrillation || id:ebi-a-GCST006414	Weighted median	3	0.0334569	0.018655	0.0728991	or
Cochlin || id:prot-a-613	Atrial fibrillation || id:ebi-a-GCST006414	Weighted mode	3	0.0136672	0.0238562	0.624537	or
Coffee consumed || id:ukb-b-9508	Atrial fibrillation || id:ebi-a-GCST006414	Inverse variance weighted	3	0.0431003	0.30015	0.885819	or
Coffee consumed || id:ukb-b-9508	Atrial fibrillation || id:ebi-a-GCST006414	MR Egger	3	-0.837808	2.81886	0.81608	or
Coffee consumed || id:ukb-b-9508	Atrial fibrillation || id:ebi-a-GCST006414	Simple mode	3	-0.312617	0.46217	0.56852	or
Coffee consumed || id:ukb-b-9508	Atrial fibrillation || id:ebi-a-GCST006414	Weighted median	3	-0.277934	7.72756	0.971309	or
Coffee consumed || id:ukb-b-9508	Atrial fibrillation || id:ebi-a-GCST006414	Weighted mode	3	-0.312617	0.426907	0.540184	or
Coffee intake || id:ukb-b-5237	Atrial fibrillation || id:ebi-a-GCST006414	Inverse variance weighted	40	0.188567	0.115589	0.102816	or
Coffee intake || id:ukb-b-5237	Atrial fibrillation || id:ebi-a-GCST006414	Inverse variance weighted	15	0.0852511	0.0953522	0.371287	steiger
Coffee intake || id:ukb-b-5237	Atrial fibrillation || id:ebi-a-GCST006414	MR Egger	40	0.111307	0.235168	0.638702	or
Coffee intake || id:ukb-b-5237	Atrial fibrillation || id:ebi-a-GCST006414	Simple mode	40	-0.0241591	0.280756	0.931867	or
Coffee intake || id:ukb-b-5237	Atrial fibrillation || id:ebi-a-GCST006414	Weighted median	40	0.0884934	0.126134	0.48294	or
Coffee intake || id:ukb-b-5237	Atrial fibrillation || id:ebi-a-GCST006414	Weighted mode	40	0.0255213	0.123588	0.837472	or
Coffee type: Decaffeinated coffee (any type) || id:ukb-d-1508_1	Atrial fibrillation || id:ebi-a-GCST006414	Inverse variance weighted	2	-0.0323231	1.10416	0.976646	or
Coffee type: Ground coffee (include espresso, filter etc) || id:ukb-d-1508_3	Atrial fibrillation || id:ebi-a-GCST006414	Inverse variance weighted	19	0.323831	0.454451	0.476108	or
Coffee type: Ground coffee (include espresso, filter etc) || id:ukb-d-1508_3	Atrial fibrillation || id:ebi-a-GCST006414	MR Egger	19	-2.47325	2.72904	0.377459	or
Coffee type: Ground coffee (include espresso, filter etc) || id:ukb-d-1508_3	Atrial fibrillation || id:ebi-a-GCST006414	Simple mode	19	0.44077	0.601756	0.473311	or
Coffee type: Ground coffee (include espresso, filter etc) || id:ukb-d-1508_3	Atrial fibrillation || id:ebi-a-GCST006414	Weighted median	19	-0.172508	0.394565	0.661959	or
Coffee type: Ground coffee (include espresso, filter etc) || id:ukb-d-1508_3	Atrial fibrillation || id:ebi-a-GCST006414	Weighted mode	19	-0.106145	0.477933	0.826743	or
Coffee type: Instant coffee || id:ukb-d-1508_2	Atrial fibrillation || id:ebi-a-GCST006414	Inverse variance weighted	4	-0.391912	0.760395	0.60627	or
Coffee type: Instant coffee || id:ukb-d-1508_2	Atrial fibrillation || id:ebi-a-GCST006414	MR Egger	4	-3.19762	11.0922	0.800265	or
Coffee type: Instant coffee || id:ukb-d-1508_2	Atrial fibrillation || id:ebi-a-GCST006414	Simple mode	4	0.194387	0.805609	0.824881	or
Coffee type: Instant coffee || id:ukb-d-1508_2	Atrial fibrillation || id:ebi-a-GCST006414	Weighted median	4	0.324263	5.67596	0.954442	or
Coffee type: Instant coffee || id:ukb-d-1508_2	Atrial fibrillation || id:ebi-a-GCST006414	Weighted mode	4	0.334097	0.730925	0.678675	or
Cofilin-1 || id:prot-a-524	Atrial fibrillation || id:ebi-a-GCST006414	Inverse variance weighted	3	0.0131696	0.0205961	0.52255	or
Cofilin-1 || id:prot-a-524	Atrial fibrillation || id:ebi-a-GCST006414	MR Egger	3	-0.0860373	0.0538826	0.356196	or
Cofilin-1 || id:prot-a-524	Atrial fibrillation || id:ebi-a-GCST006414	Simple mode	3	0.0047472	0.0178835	0.815519	or
Cofilin-1 || id:prot-a-524	Atrial fibrillation || id:ebi-a-GCST006414	Weighted median	3	0.00502382	0.0149665	0.737119	or
Cofilin-1 || id:prot-a-524	Atrial fibrillation || id:ebi-a-GCST006414	Weighted mode	3	0.00373064	0.0152476	0.829524	or
Cognitive performance || id:ebi-a-GCST006572	Atrial fibrillation || id:ebi-a-GCST006414	Inverse variance weighted	148	-0.0550293	0.0438254	0.209243	or
Cognitive performance || id:ebi-a-GCST006572	Atrial fibrillation || id:ebi-a-GCST006414	Inverse variance weighted	130	-0.0668129	0.0339201	0.0488711	steiger
Cognitive performance || id:ebi-a-GCST006572	Atrial fibrillation || id:ebi-a-GCST006414	MR Egger	148	-0.0877401	0.20113	0.663311	or
Cognitive performance || id:ebi-a-GCST006572	Atrial fibrillation || id:ebi-a-GCST006414	Simple mode	148	-0.144474	0.147424	0.328699	or
Cognitive performance || id:ebi-a-GCST006572	Atrial fibrillation || id:ebi-a-GCST006414	Weighted median	148	-0.0989489	0.0482503	0.0402921	or
Cognitive performance || id:ebi-a-GCST006572	Atrial fibrillation || id:ebi-a-GCST006414	Weighted mode	148	-0.121241	0.129466	0.350567	or
Coiled-coil domain-containing protein 126 || id:prot-a-380	Atrial fibrillation || id:ebi-a-GCST006414	Inverse variance weighted	2	-0.0175633	0.0235851	0.456466	or
Coiled-coil domain-containing protein 134 || id:prot-a-381	Atrial fibrillation || id:ebi-a-GCST006414	Inverse variance weighted	3	0.00513182	0.0324865	0.874482	or
Coiled-coil domain-containing protein 134 || id:prot-a-381	Atrial fibrillation || id:ebi-a-GCST006414	MR Egger	3	-0.309086	0.346759	0.536528	or
Coiled-coil domain-containing protein 134 || id:prot-a-381	Atrial fibrillation || id:ebi-a-GCST006414	Simple mode	3	0.0105959	0.0395179	0.813723	or
Coiled-coil domain-containing protein 134 || id:prot-a-381	Atrial fibrillation || id:ebi-a-GCST006414	Weighted median	3	0.00911004	0.0360273	0.800372	or
Coiled-coil domain-containing protein 134 || id:prot-a-381	Atrial fibrillation || id:ebi-a-GCST006414	Weighted mode	3	0.0112586	0.0376175	0.792956	or
Coiled-coil-helix-coiled-coil-helix domain-containing protein 10, mitochondrial || id:prot-a-534	Atrial fibrillation || id:ebi-a-GCST006414	Wald ratio	1	0.00140726	0.0121024	0.907431	or
Cold shock domain-containing protein C2 || id:prot-a-678	Atrial fibrillation || id:ebi-a-GCST006414	Inverse variance weighted	2	0.0238713	0.057776	0.679482	or
Cold-inducible RNA-binding protein || id:prot-a-561	Atrial fibrillation || id:ebi-a-GCST006414	Wald ratio	1	0.000759763	0.0133718	0.95469	or
Colipase || id:prot-a-592	Atrial fibrillation || id:ebi-a-GCST006414	Inverse variance weighted	3	0.000544334	0.017833	0.975649	or
Colipase || id:prot-a-592	Atrial fibrillation || id:ebi-a-GCST006414	MR Egger	3	0.0493397	0.0513825	0.51291	or
Colipase || id:prot-a-592	Atrial fibrillation || id:ebi-a-GCST006414	Simple mode	3	-0.0111113	0.0261886	0.712643	or
Colipase || id:prot-a-592	Atrial fibrillation || id:ebi-a-GCST006414	Weighted median	3	-0.00295614	0.0198892	0.881845	or
Colipase || id:prot-a-592	Atrial fibrillation || id:ebi-a-GCST006414	Weighted mode	3	-0.00396787	0.0224247	0.875851	or
Collagen alpha-1(I) chain || id:prot-a-618	Atrial fibrillation || id:ebi-a-GCST006414	Inverse variance weighted	2	0.0111767	0.0452051	0.80472	or
Collagen alpha-1(VI) chain || id:prot-a-622	Atrial fibrillation || id:ebi-a-GCST006414	Wald ratio	1	-0.0599906	0.0439301	0.172067	or
Collagen alpha-1(XV) chain || id:prot-a-616	Atrial fibrillation || id:ebi-a-GCST006414	Wald ratio	1	0.10792	0.0299549	0.000314881	or
Collagen alpha-1(XXVIII) chain || id:prot-a-621	Atrial fibrillation || id:ebi-a-GCST006414	Inverse variance weighted	2	-0.0188434	0.0303737	0.535003	or
Collagen alpha-2(IX) chain || id:prot-a-626	Atrial fibrillation || id:ebi-a-GCST006414	Wald ratio	1	0.0449553	0.0255428	0.0784078	or
Collagen alpha-2(XI) chain || id:prot-a-615	Atrial fibrillation || id:ebi-a-GCST006414	Inverse variance weighted	2	0.0252111	0.0237814	0.28909	or
Collagen alpha-2(XI) chain || id:prot-a-615	Atrial fibrillation || id:ebi-a-GCST006414	Inverse variance weighted	2	0.0252111	0.0237814	0.28909	steiger
Collagen alpha-3(VI) chain || id:prot-a-623	Atrial fibrillation || id:ebi-a-GCST006414	Wald ratio	1	-0.00255604	0.039127	0.947914	or
Collectin-10 || id:prot-a-627	Atrial fibrillation || id:ebi-a-GCST006414	Inverse variance weighted	3	0.000399509	0.0169998	0.981251	or
Collectin-10 || id:prot-a-627	Atrial fibrillation || id:ebi-a-GCST006414	MR Egger	3	-0.0113869	0.034752	0.798422	or
Collectin-10 || id:prot-a-627	Atrial fibrillation || id:ebi-a-GCST006414	Simple mode	3	0.0175016	0.0245857	0.550385	or
Collectin-10 || id:prot-a-627	Atrial fibrillation || id:ebi-a-GCST006414	Weighted median	3	0.000455926	0.0187921	0.980644	or
Collectin-10 || id:prot-a-627	Atrial fibrillation || id:ebi-a-GCST006414	Weighted mode	3	-0.00703257	0.0212926	0.772575	or
Collectin-11 || id:prot-a-628	Atrial fibrillation || id:ebi-a-GCST006414	Inverse variance weighted	2	0.00227048	0.00830974	0.784675	or
Collectin-11 || id:prot-a-628	Atrial fibrillation || id:ebi-a-GCST006414	Inverse variance weighted	2	0.00227048	0.00830974	0.784675	steiger
Collectin-12 || id:prot-a-629	Atrial fibrillation || id:ebi-a-GCST006414	Inverse variance weighted	2	-0.0281799	0.0353336	0.425139	or
College completion || id:ieu-a-836	Atrial fibrillation || id:ebi-a-GCST006414	Inverse variance weighted	3	0.0866729	0.0632063	0.170291	or
College completion || id:ieu-a-836	Atrial fibrillation || id:ebi-a-GCST006414	Inverse variance weighted	3	0.0866729	0.0632063	0.170291	steiger
College completion || id:ieu-a-836	Atrial fibrillation || id:ebi-a-GCST006414	MR Egger	3	0.365206	0.916697	0.758644	or
College completion || id:ieu-a-836	Atrial fibrillation || id:ebi-a-GCST006414	Simple mode	3	0.117612	0.100453	0.362293	or
College completion || id:ieu-a-836	Atrial fibrillation || id:ebi-a-GCST006414	Weighted median	3	0.104506	0.0778088	0.179237	or
College completion || id:ieu-a-836	Atrial fibrillation || id:ebi-a-GCST006414	Weighted mode	3	0.124495	0.103046	0.35046	or
Comparative body size at age 10 || id:ukb-b-4650	Atrial fibrillation || id:ebi-a-GCST006414	Inverse variance weighted	226	0.337699	0.0528638	1.67966e-10	or
Comparative body size at age 10 || id:ukb-b-4650	Atrial fibrillation || id:ebi-a-GCST006414	Inverse variance weighted	60	0.335731	0.0489497	6.94951e-12	steiger
Comparative body size at age 10 || id:ukb-b-4650	Atrial fibrillation || id:ebi-a-GCST006414	MR Egger	226	0.570644	0.112708	8.60625e-07	or
Comparative body size at age 10 || id:ukb-b-4650	Atrial fibrillation || id:ebi-a-GCST006414	Simple mode	226	0.196221	0.175195	0.263903	or
Comparative body size at age 10 || id:ukb-b-4650	Atrial fibrillation || id:ebi-a-GCST006414	Weighted median	226	0.329615	0.0672876	9.65173e-07	or
Comparative body size at age 10 || id:ukb-b-4650	Atrial fibrillation || id:ebi-a-GCST006414	Weighted mode	226	0.35887	0.116836	0.00239179	or
Complement C1q and tumor necrosis factor-related protein 9A || id:prot-a-306	Atrial fibrillation || id:ebi-a-GCST006414	Inverse variance weighted	2	-0.0531157	0.0239119	0.0263302	or
Complement C1q subcomponent subunit C || id:prot-a-301	Atrial fibrillation || id:ebi-a-GCST006414	Inverse variance weighted	4	0.00395484	0.0217303	0.855585	or
Complement C1q subcomponent subunit C || id:prot-a-301	Atrial fibrillation || id:ebi-a-GCST006414	Inverse variance weighted	3	-0.00940848	0.0138985	0.498444	steiger
Complement C1q subcomponent subunit C || id:prot-a-301	Atrial fibrillation || id:ebi-a-GCST006414	MR Egger	4	-0.0369625	0.0197675	0.202425	or
Complement C1q subcomponent subunit C || id:prot-a-301	Atrial fibrillation || id:ebi-a-GCST006414	Simple mode	4	0.00575077	0.0271008	0.845551	or
Complement C1q subcomponent subunit C || id:prot-a-301	Atrial fibrillation || id:ebi-a-GCST006414	Weighted median	4	-0.0070902	0.0151306	0.639356	or
Complement C1q subcomponent subunit C || id:prot-a-301	Atrial fibrillation || id:ebi-a-GCST006414	Weighted mode	4	-0.014412	0.0150635	0.409275	or
Complement C1q tumor necrosis factor-related protein 1 || id:prot-a-303	Atrial fibrillation || id:ebi-a-GCST006414	Inverse variance weighted	6	0.0238464	0.0109336	0.0291819	or
Complement C1q tumor necrosis factor-related protein 1 || id:prot-a-303	Atrial fibrillation || id:ebi-a-GCST006414	MR Egger	6	0.0168869	0.0239916	0.520329	or
Complement C1q tumor necrosis factor-related protein 1 || id:prot-a-303	Atrial fibrillation || id:ebi-a-GCST006414	Simple mode	6	0.00126254	0.0271746	0.964742	or
Complement C1q tumor necrosis factor-related protein 1 || id:prot-a-303	Atrial fibrillation || id:ebi-a-GCST006414	Weighted median	6	0.0220605	0.0116794	0.0589129	or
Complement C1q tumor necrosis factor-related protein 1 || id:prot-a-303	Atrial fibrillation || id:ebi-a-GCST006414	Weighted mode	6	0.0211996	0.0120143	0.137915	or
Complement C1q tumor necrosis factor-related protein 3 || id:prot-a-304	Atrial fibrillation || id:ebi-a-GCST006414	Wald ratio	1	0.0680369	0.0481928	0.158019	or
Complement C1q tumor necrosis factor-related protein 5 || id:prot-a-305	Atrial fibrillation || id:ebi-a-GCST006414	Inverse variance weighted	5	-0.00721403	0.0227134	0.75078	or
Complement C1q tumor necrosis factor-related protein 5 || id:prot-a-305	Atrial fibrillation || id:ebi-a-GCST006414	MR Egger	5	0.154306	0.102449	0.229105	or
Complement C1q tumor necrosis factor-related protein 5 || id:prot-a-305	Atrial fibrillation || id:ebi-a-GCST006414	Simple mode	5	-0.08194	0.0413749	0.118744	or
Complement C1q tumor necrosis factor-related protein 5 || id:prot-a-305	Atrial fibrillation || id:ebi-a-GCST006414	Weighted median	5	0.0105531	0.0237187	0.656373	or
Complement C1q tumor necrosis factor-related protein 5 || id:prot-a-305	Atrial fibrillation || id:ebi-a-GCST006414	Weighted mode	5	0.0190339	0.0231589	0.457311	or
Complement C1q-like protein 4 || id:prot-a-302	Atrial fibrillation || id:ebi-a-GCST006414	Wald ratio	1	-0.0090715	0.0464248	0.845078	or
Complement C1r subcomponent-like protein || id:prot-a-307	Atrial fibrillation || id:ebi-a-GCST006414	Inverse variance weighted	2	-0.0360689	0.0181184	0.0465103	or
Complement C1r subcomponent-like protein || id:prot-a-307	Atrial fibrillation || id:ebi-a-GCST006414	Inverse variance weighted	2	-0.0360689	0.0181184	0.0465103	steiger
Complement C4 || id:prot-a-315	Atrial fibrillation || id:ebi-a-GCST006414	Inverse variance weighted	6	-0.043963	0.0195475	0.0245105	or
Complement C4 || id:prot-a-315	Atrial fibrillation || id:ebi-a-GCST006414	MR Egger	6	-0.0899346	0.0705563	0.271444	or
Complement C4 || id:prot-a-315	Atrial fibrillation || id:ebi-a-GCST006414	Simple mode	6	-0.0668255	0.0250058	0.044221	or
Complement C4 || id:prot-a-315	Atrial fibrillation || id:ebi-a-GCST006414	Weighted median	6	-0.0459202	0.0174196	0.0083857	or
Complement C4 || id:prot-a-315	Atrial fibrillation || id:ebi-a-GCST006414	Weighted mode	6	-0.0496262	0.0195139	0.0516969	or
Complement component 1 Q subcomponent-binding protein, mitochondrial || id:prot-a-300	Atrial fibrillation || id:ebi-a-GCST006414	Inverse variance weighted	2	0.068579	0.030387	0.0240172	or
Complement component C6 || id:prot-a-318	Atrial fibrillation || id:ebi-a-GCST006414	Wald ratio	1	0.00420972	0.0489858	0.931516	or
Complement component C8 || id:prot-a-322	Atrial fibrillation || id:ebi-a-GCST006414	Inverse variance weighted	3	-0.0806084	0.0256571	0.00167934	or
Complement component C8 || id:prot-a-322	Atrial fibrillation || id:ebi-a-GCST006414	MR Egger	3	-0.116459	0.0480085	0.248924	or
Complement component C8 || id:prot-a-322	Atrial fibrillation || id:ebi-a-GCST006414	Simple mode	3	-0.0711639	0.0396775	0.214744	or
Complement component C8 || id:prot-a-322	Atrial fibrillation || id:ebi-a-GCST006414	Weighted median	3	-0.0746488	0.0309066	0.0157221	or
Complement component C8 || id:prot-a-322	Atrial fibrillation || id:ebi-a-GCST006414	Weighted mode	3	-0.0711639	0.0351004	0.17982	or
Complement decay-accelerating factor || id:prot-a-453	Atrial fibrillation || id:ebi-a-GCST006414	Wald ratio	1	0.00287853	0.0147764	0.845545	or
Complement factor B || id:prot-a-518	Atrial fibrillation || id:ebi-a-GCST006414	Inverse variance weighted	4	0.0257186	0.0215604	0.232922	or
Complement factor B || id:prot-a-518	Atrial fibrillation || id:ebi-a-GCST006414	MR Egger	4	0.0760743	0.0258099	0.098408	or
Complement factor B || id:prot-a-518	Atrial fibrillation || id:ebi-a-GCST006414	Simple mode	4	-0.0349571	0.041403	0.460502	or
Complement factor B || id:prot-a-518	Atrial fibrillation || id:ebi-a-GCST006414	Weighted median	4	0.0250188	0.017883	0.161805	or
Complement factor B || id:prot-a-518	Atrial fibrillation || id:ebi-a-GCST006414	Weighted mode	4	0.0540041	0.0201457	0.0750057	or
Complement factor H || id:prot-a-520	Atrial fibrillation || id:ebi-a-GCST006414	Inverse variance weighted	2	-0.0125382	0.0173826	0.470721	or
Complement factor H-related protein 5 || id:prot-a-521	Atrial fibrillation || id:ebi-a-GCST006414	Inverse variance weighted	3	0.00675036	0.0146249	0.644392	or
Complement factor H-related protein 5 || id:prot-a-521	Atrial fibrillation || id:ebi-a-GCST006414	MR Egger	3	0.0201867	0.0254995	0.5737	or
Complement factor H-related protein 5 || id:prot-a-521	Atrial fibrillation || id:ebi-a-GCST006414	Simple mode	3	0.00884978	0.0167699	0.650394	or
Complement factor H-related protein 5 || id:prot-a-521	Atrial fibrillation || id:ebi-a-GCST006414	Weighted median	3	0.00814067	0.0150819	0.589361	or
Complement factor H-related protein 5 || id:prot-a-521	Atrial fibrillation || id:ebi-a-GCST006414	Weighted mode	3	0.00811965	0.0159052	0.660464	or
Complement factor I || id:prot-a-523	Atrial fibrillation || id:ebi-a-GCST006414	Wald ratio	1	0.0202182	0.0218228	0.354201	or
[truncated: 11,340 more rows]

## Sheet: Table S2
Table S2. MR estimates from typical cardiovascular risk factors to atrial fibrillation.
(column 'marker': genetic variants with steiger filtering were marked with 'steiger', otherwise marked with 'or')
exposure	outcome	method	nsnp	b	se	pval	marker
Triglycerides || id:ukb-d-30870_irnt	Atrial fibrillation || id:ebi-a-GCST006414	Inverse variance weighted	229	-0.0244283	0.0282843	0.387769	or
Triglycerides || id:ukb-d-30870_irnt	Atrial fibrillation || id:ebi-a-GCST006414	Inverse variance weighted	191	-0.025861	0.0229986	0.260818	steiger
Triglycerides || id:ukb-d-30870_irnt	Atrial fibrillation || id:ebi-a-GCST006414	MR Egger	229	-0.0118518	0.045879	0.796389	or
Triglycerides || id:ukb-d-30870_irnt	Atrial fibrillation || id:ebi-a-GCST006414	Simple mode	229	-0.0670694	0.0564266	0.235828	or
Triglycerides || id:ukb-d-30870_irnt	Atrial fibrillation || id:ebi-a-GCST006414	Weighted median	229	0.0129062	0.0301343	0.66844	or
Triglycerides || id:ukb-d-30870_irnt	Atrial fibrillation || id:ebi-a-GCST006414	Weighted mode	229	0.00845564	0.0270818	0.755154	or
Apoliprotein B || id:ukb-d-30640_irnt	Atrial fibrillation || id:ebi-a-GCST006414	Inverse variance weighted	159	0.0296442	0.0291388	0.308989	or
Apoliprotein B || id:ukb-d-30640_irnt	Atrial fibrillation || id:ebi-a-GCST006414	Inverse variance weighted	140	0.045699	0.0224805	0.0420701	steiger
Apoliprotein B || id:ukb-d-30640_irnt	Atrial fibrillation || id:ebi-a-GCST006414	MR Egger	159	0.0683466	0.0439595	0.122017	or
Apoliprotein B || id:ukb-d-30640_irnt	Atrial fibrillation || id:ebi-a-GCST006414	Simple mode	159	0.0102466	0.0636644	0.87234	or
Apoliprotein B || id:ukb-d-30640_irnt	Atrial fibrillation || id:ebi-a-GCST006414	Weighted median	159	0.0269739	0.0317797	0.396005	or
Apoliprotein B || id:ukb-d-30640_irnt	Atrial fibrillation || id:ebi-a-GCST006414	Weighted mode	159	0.0102466	0.0329111	0.755951	or
LDL direct || id:ukb-d-30780_irnt	Atrial fibrillation || id:ebi-a-GCST006414	Inverse variance weighted	157	0.00930597	0.031878	0.770344	or
LDL direct || id:ukb-d-30780_irnt	Atrial fibrillation || id:ebi-a-GCST006414	Inverse variance weighted	138	0.026243	0.0255745	0.304827	steiger
LDL direct || id:ukb-d-30780_irnt	Atrial fibrillation || id:ebi-a-GCST006414	MR Egger	157	0.0523982	0.0491192	0.287742	or
LDL direct || id:ukb-d-30780_irnt	Atrial fibrillation || id:ebi-a-GCST006414	Simple mode	157	0.0255945	0.0573987	0.656282	or
LDL direct || id:ukb-d-30780_irnt	Atrial fibrillation || id:ebi-a-GCST006414	Weighted median	157	0.00581172	0.034362	0.865693	or
LDL direct || id:ukb-d-30780_irnt	Atrial fibrillation || id:ebi-a-GCST006414	Weighted mode	157	0.00535251	0.030156	0.859351	or
Glucose || id:ukb-d-30740_irnt	Atrial fibrillation || id:ebi-a-GCST006414	Inverse variance weighted	101	-0.022147	0.0507181	0.662351	or
Glucose || id:ukb-d-30740_irnt	Atrial fibrillation || id:ebi-a-GCST006414	Inverse variance weighted	92	-0.033452	0.0377844	0.375975	steiger
Glucose || id:ukb-d-30740_irnt	Atrial fibrillation || id:ebi-a-GCST006414	MR Egger	101	-0.063161	0.0920152	0.494053	or
Glucose || id:ukb-d-30740_irnt	Atrial fibrillation || id:ebi-a-GCST006414	Simple mode	101	-0.012115	0.113222	0.915002	or
Glucose || id:ukb-d-30740_irnt	Atrial fibrillation || id:ebi-a-GCST006414	Weighted median	101	0.0456405	0.0487085	0.348751	or
Glucose || id:ukb-d-30740_irnt	Atrial fibrillation || id:ebi-a-GCST006414	Weighted mode	101	0.0187244	0.047974	0.697143	or
Glycated haemoglobin || id:ukb-d-30750_irnt	Atrial fibrillation || id:ebi-a-GCST006414	Inverse variance weighted	298	-0.0147347	0.0254186	0.562129	or
Glycated haemoglobin || id:ukb-d-30750_irnt	Atrial fibrillation || id:ebi-a-GCST006414	Inverse variance weighted	252	-0.0207219	0.0222483	0.35165	steiger
Glycated haemoglobin || id:ukb-d-30750_irnt	Atrial fibrillation || id:ebi-a-GCST006414	MR Egger	298	-0.0670579	0.0479825	0.163295	or
Glycated haemoglobin || id:ukb-d-30750_irnt	Atrial fibrillation || id:ebi-a-GCST006414	Simple mode	298	-0.165078	0.0712888	0.0212602	or
Glycated haemoglobin || id:ukb-d-30750_irnt	Atrial fibrillation || id:ebi-a-GCST006414	Weighted median	298	-0.0345973	0.0298753	0.246841	or
Glycated haemoglobin || id:ukb-d-30750_irnt	Atrial fibrillation || id:ebi-a-GCST006414	Weighted mode	298	-0.0311816	0.0344027	0.365475	or
Type 2 diabetes || id:ebi-a-GCST006867	Atrial fibrillation || id:ebi-a-GCST006414	Inverse variance weighted	118	0.00472598	0.0163253	0.772208	or
Type 2 diabetes || id:ebi-a-GCST006867	Atrial fibrillation || id:ebi-a-GCST006414	Inverse variance weighted	31	-0.0214951	0.0205711	0.296061	steiger
Type 2 diabetes || id:ebi-a-GCST006867	Atrial fibrillation || id:ebi-a-GCST006414	MR Egger	118	-0.0451855	0.0397149	0.257571	or
Type 2 diabetes || id:ebi-a-GCST006867	Atrial fibrillation || id:ebi-a-GCST006414	Simple mode	118	0.0176763	0.0453952	0.697698	or
Type 2 diabetes || id:ebi-a-GCST006867	Atrial fibrillation || id:ebi-a-GCST006414	Weighted median	118	-0.0239926	0.0182424	0.188438	or
Type 2 diabetes || id:ebi-a-GCST006867	Atrial fibrillation || id:ebi-a-GCST006414	Weighted mode	118	-0.0230157	0.0229228	0.317425	or

## Sheet: Table S3
Table S3. F-stats for exposures in univariable and multivariable MR analysis to atrial fibrillation
Model	Exposure	Univariable	Multivariable
A	Body mass index || id:ebi-a-GCST006368	61.5444	24.0215
A	Waist circumference || id:ukb-b-9405	57.2842	26.9379
A	Hip circumference || id:ukb-b-15590	63.7585	23.3786
A	Height || id:ieu-a-89	77.8705	50.5202
B	Systolic blood pressure, automated reading || id:ukb-b-20175	55.994	34.3918
B	Diastolic blood pressure, automated reading || id:ukb-b-7992	57.3669	37.3489
C	Body mass index || id:ebi-a-GCST006368	61.5444	17.0727
C	Hip circumference || id:ukb-b-15590	63.7585	25.5197
C	Height || id:ieu-a-89	77.8705	28.1521
C	Systolic blood pressure, automated reading || id:ukb-b-20175	55.994	11.9943
C	Birth weight || id:ukb-b-13378	55.7983	6.96018
C	Coronary artery disease || id:ebi-a-GCST005195	69.1033	7.41424
C	Ankle spacing width || id:ukb-b-4080	73.4472	26.5207
C	Impedance of leg (left) || id:ukb-b-14068	68.5474	25.1829
C	Basal metabolic rate || id:ukb-b-16446	80.1271	21.6523
C	Forced expiratory volume in 1-second (FEV1) || id:ukb-b-19657	56.7917	9.11677
D	Body mass index || id:ebi-a-GCST006368	61.5444	15.1727
D	Height || id:ieu-a-89	77.8705	33.5574
D	Systolic blood pressure, automated reading || id:ukb-b-20175	55.994	17.3605
D	Birth weight || id:ukb-b-13378	55.7983	10.4241
D	Coronary artery disease || id:ebi-a-GCST005195	69.1033	9.10173

## Sheet: Table S4
Table S4. Colocalization analysis for proteins and atrial fibrillation.
Posterior probabilities (PP) of different causal variant configurations were calculated under the assumption of a single causal variant for each trait.
For each protein, SNPs, 100kb-flanking of the cis-pQTL at the coding gene were used.
Associations of the SNPs with the proteins were obtained from the studies listed in the table (column ‘PMID’), and associations with atrial fibrillation was obtained from PMID:30061737.
Locuszoom plots at the coding gene for each protein and corresponding region for AF were shown in Figure S3.
Proteins	Coding Genes	PMID	Nsnps	No casual variant (PP% of H0)	Causal variant for protein (PP% of H1)	Causal variant for AF (PP% of H2)	Two distinct causal variants (PP% of H3)	One common casual variant (PP% of H4)
Dual specificity protein phosphatase 13 isoform A	DUSP13	29875488	322	0	0	0	1.6	98.4
Peptidyl−prolyl cis−trans isomerase FKBP7	FKBP7	29875488	323	0	0	0	100	0
Spondin−1	SPON1	29875488	468	0	0.2	0	2	97.8
interleukin 6 receptor	IL-6R	28369058	312	0	0	0	41.5	58.5
Tumor necrosis factor ligand superfamily member 12	TNFSF12	29875488	439	0	0	0	0.6	99.4

## Sheet: Table S5
Table S5. MR estimates from atrial fibrillation to outcomes.
(column 'marker': genetic variants with steiger filtering were marked with 'steiger', otherwise marked with 'or')
exposure	outcome	method	nsnp	b	se	pval	marker
Atrial fibrillation || id:ebi-a-GCST006414	#Arthrosis || id:ukb-d-M13_ARTHROSIS	Inverse variance weighted	111	0.0178504	0.0167192	0.285675	or
Atrial fibrillation || id:ebi-a-GCST006414	#Arthrosis || id:ukb-d-M13_ARTHROSIS	Inverse variance weighted	99	0.0142747	0.0149141	0.338502	steiger
Atrial fibrillation || id:ebi-a-GCST006414	#Arthrosis || id:ukb-d-M13_ARTHROSIS	MR Egger	111	0.010141	0.0336668	0.763824	or
Atrial fibrillation || id:ebi-a-GCST006414	#Arthrosis || id:ukb-d-M13_ARTHROSIS	Simple mode	111	0.00943419	0.0544336	0.862722	or
Atrial fibrillation || id:ebi-a-GCST006414	#Arthrosis || id:ukb-d-M13_ARTHROSIS	Weighted median	111	0.0367782	0.0255932	0.15071	or
Atrial fibrillation || id:ebi-a-GCST006414	#Arthrosis || id:ukb-d-M13_ARTHROSIS	Weighted mode	111	0.0127491	0.0268407	0.635736	or
Atrial fibrillation || id:ebi-a-GCST006414	#Other joint disorders || id:ukb-d-M13_OTHERJOINT	Inverse variance weighted	111	0.00296528	0.0151246	0.844566	or
Atrial fibrillation || id:ebi-a-GCST006414	#Other joint disorders || id:ukb-d-M13_OTHERJOINT	Inverse variance weighted	108	-0.00177694	0.0147884	0.904358	steiger
Atrial fibrillation || id:ebi-a-GCST006414	#Other joint disorders || id:ukb-d-M13_OTHERJOINT	MR Egger	111	0.00430792	0.0304652	0.887811	or
Atrial fibrillation || id:ebi-a-GCST006414	#Other joint disorders || id:ukb-d-M13_OTHERJOINT	Simple mode	111	0.0453762	0.0570141	0.427818	or
Atrial fibrillation || id:ebi-a-GCST006414	#Other joint disorders || id:ukb-d-M13_OTHERJOINT	Weighted median	111	0.0230617	0.0240206	0.337017	or
Atrial fibrillation || id:ebi-a-GCST006414	#Other joint disorders || id:ukb-d-M13_OTHERJOINT	Weighted mode	111	0.0302737	0.0313357	0.336109	or
Atrial fibrillation || id:ebi-a-GCST006414	#Polyarthropathies || id:ukb-d-M13_POLYARTHROPATHIES	Inverse variance weighted	111	0.0166652	0.0372424	0.65453	or
Atrial fibrillation || id:ebi-a-GCST006414	#Polyarthropathies || id:ukb-d-M13_POLYARTHROPATHIES	Inverse variance weighted	73	-0.028709	0.0412042	0.48596	steiger
Atrial fibrillation || id:ebi-a-GCST006414	#Polyarthropathies || id:ukb-d-M13_POLYARTHROPATHIES	MR Egger	111	0.00246755	0.0749785	0.973806	or
Atrial fibrillation || id:ebi-a-GCST006414	#Polyarthropathies || id:ukb-d-M13_POLYARTHROPATHIES	Simple mode	111	-0.101651	0.138565	0.464755	or
Atrial fibrillation || id:ebi-a-GCST006414	#Polyarthropathies || id:ukb-d-M13_POLYARTHROPATHIES	Weighted median	111	-0.0534732	0.0625182	0.392373	or
Atrial fibrillation || id:ebi-a-GCST006414	#Polyarthropathies || id:ukb-d-M13_POLYARTHROPATHIES	Weighted mode	111	-0.0630453	0.0675887	0.352977	or
Atrial fibrillation || id:ebi-a-GCST006414	#Spondylopathies || id:ukb-d-M13_SPONDYLOPATHY	Inverse variance weighted	111	0.0313946	0.0366147	0.391206	or
Atrial fibrillation || id:ebi-a-GCST006414	#Spondylopathies || id:ukb-d-M13_SPONDYLOPATHY	Inverse variance weighted	73	0.0159917	0.0348182	0.646025	steiger
Atrial fibrillation || id:ebi-a-GCST006414	#Spondylopathies || id:ukb-d-M13_SPONDYLOPATHY	MR Egger	111	-0.0260384	0.0734794	0.723751	or
Atrial fibrillation || id:ebi-a-GCST006414	#Spondylopathies || id:ukb-d-M13_SPONDYLOPATHY	Simple mode	111	-0.0872987	0.121682	0.474629	or
Atrial fibrillation || id:ebi-a-GCST006414	#Spondylopathies || id:ukb-d-M13_SPONDYLOPATHY	Weighted median	111	-0.0334958	0.0533744	0.530291	or
Atrial fibrillation || id:ebi-a-GCST006414	#Spondylopathies || id:ukb-d-M13_SPONDYLOPATHY	Weighted mode	111	-0.0540337	0.0649066	0.40694	or
Atrial fibrillation || id:ebi-a-GCST006414	1,5-anhydroglucitol (1,5-AG) || id:met-a-419	Inverse variance weighted	84	0.00174289	0.00453165	0.700531	or
Atrial fibrillation || id:ebi-a-GCST006414	1,5-anhydroglucitol (1,5-AG) || id:met-a-419	MR Egger	84	-0.0120561	0.00856699	0.163126	or
Atrial fibrillation || id:ebi-a-GCST006414	1,5-anhydroglucitol (1,5-AG) || id:met-a-419	Simple mode	84	0.00939826	0.0150401	0.533764	or
Atrial fibrillation || id:ebi-a-GCST006414	1,5-anhydroglucitol (1,5-AG) || id:met-a-419	Weighted median	84	-0.00733097	0.00760644	0.335154	or
Atrial fibrillation || id:ebi-a-GCST006414	1,5-anhydroglucitol (1,5-AG) || id:met-a-419	Weighted mode	84	-0.00349174	0.00815132	0.669495	or
Atrial fibrillation || id:ebi-a-GCST006414	1,6-anhydroglucose || id:met-a-422	Inverse variance weighted	84	-0.00229659	0.0119854	0.848043	or
Atrial fibrillation || id:ebi-a-GCST006414	1,6-anhydroglucose || id:met-a-422	MR Egger	84	-0.0357031	0.0227323	0.120129	or
Atrial fibrillation || id:ebi-a-GCST006414	1,6-anhydroglucose || id:met-a-422	Simple mode	84	-0.034238	0.0434637	0.433095	or
Atrial fibrillation || id:ebi-a-GCST006414	1,6-anhydroglucose || id:met-a-422	Weighted median	84	-0.0324155	0.0198623	0.102677	or
Atrial fibrillation || id:ebi-a-GCST006414	1,6-anhydroglucose || id:met-a-422	Weighted mode	84	-0.0486623	0.0228097	0.035844	or
Atrial fibrillation || id:ebi-a-GCST006414	1-arachidonoylglycerophosphocholine* || id:met-a-558	Inverse variance weighted	84	-0.00271562	0.00473222	0.566064	or
Atrial fibrillation || id:ebi-a-GCST006414	1-arachidonoylglycerophosphocholine* || id:met-a-558	MR Egger	84	0.00875207	0.00888025	0.327245	or
Atrial fibrillation || id:ebi-a-GCST006414	1-arachidonoylglycerophosphocholine* || id:met-a-558	Simple mode	84	-0.00477687	0.015301	0.755677	or
Atrial fibrillation || id:ebi-a-GCST006414	1-arachidonoylglycerophosphocholine* || id:met-a-558	Weighted median	84	0.00178487	0.00797956	0.823006	or
Atrial fibrillation || id:ebi-a-GCST006414	1-arachidonoylglycerophosphocholine* || id:met-a-558	Weighted mode	84	-0.00159149	0.00743486	0.831027	or
Atrial fibrillation || id:ebi-a-GCST006414	1-arachidonoylglycerophosphoethanolamine* || id:met-a-682	Inverse variance weighted	84	0.000660946	0.00479648	0.8904	or
Atrial fibrillation || id:ebi-a-GCST006414	1-arachidonoylglycerophosphoethanolamine* || id:met-a-682	MR Egger	84	-0.0140097	0.00901686	0.124102	or
Atrial fibrillation || id:ebi-a-GCST006414	1-arachidonoylglycerophosphoethanolamine* || id:met-a-682	Simple mode	84	-0.00118012	0.0143817	0.934799	or
Atrial fibrillation || id:ebi-a-GCST006414	1-arachidonoylglycerophosphoethanolamine* || id:met-a-682	Weighted median	84	-0.00284082	0.00702251	0.685823	or
Atrial fibrillation || id:ebi-a-GCST006414	1-arachidonoylglycerophosphoethanolamine* || id:met-a-682	Weighted mode	84	-0.00842291	0.00696726	0.230123	or
Atrial fibrillation || id:ebi-a-GCST006414	1-arachidonoylglycerophosphoinositol* || id:met-a-634	Inverse variance weighted	84	-0.00381281	0.00440003	0.386192	or
Atrial fibrillation || id:ebi-a-GCST006414	1-arachidonoylglycerophosphoinositol* || id:met-a-634	MR Egger	84	-0.00206248	0.00835857	0.805718	or
Atrial fibrillation || id:ebi-a-GCST006414	1-arachidonoylglycerophosphoinositol* || id:met-a-634	Simple mode	84	-2.9749e-05	0.0142062	0.998334	or
Atrial fibrillation || id:ebi-a-GCST006414	1-arachidonoylglycerophosphoinositol* || id:met-a-634	Weighted median	84	0.000542111	0.00726759	0.940539	or
Atrial fibrillation || id:ebi-a-GCST006414	1-arachidonoylglycerophosphoinositol* || id:met-a-634	Weighted mode	84	0.00082044	0.00727703	0.910506	or
Atrial fibrillation || id:ebi-a-GCST006414	1-docosahexaenoylglycerophosphocholine* || id:met-a-603	Inverse variance weighted	84	0.000126935	0.00578493	0.982494	or
Atrial fibrillation || id:ebi-a-GCST006414	1-docosahexaenoylglycerophosphocholine* || id:met-a-603	MR Egger	84	0.0224971	0.0109535	0.0431731	or
Atrial fibrillation || id:ebi-a-GCST006414	1-docosahexaenoylglycerophosphocholine* || id:met-a-603	Simple mode	84	0.0013327	0.0196613	0.946121	or
Atrial fibrillation || id:ebi-a-GCST006414	1-docosahexaenoylglycerophosphocholine* || id:met-a-603	Weighted median	84	0.00833273	0.00927492	0.368964	or
Atrial fibrillation || id:ebi-a-GCST006414	1-docosahexaenoylglycerophosphocholine* || id:met-a-603	Weighted mode	84	0.0127834	0.00886735	0.153172	or
Atrial fibrillation || id:ebi-a-GCST006414	1-eicosadienoylglycerophosphocholine* || id:met-a-607	Inverse variance weighted	84	0.00130552	0.00613715	0.831542	or
Atrial fibrillation || id:ebi-a-GCST006414	1-eicosadienoylglycerophosphocholine* || id:met-a-607	MR Egger	84	0.000331955	0.011653	0.977343	or
Atrial fibrillation || id:ebi-a-GCST006414	1-eicosadienoylglycerophosphocholine* || id:met-a-607	Simple mode	84	0.013723	0.0193894	0.48108	or
Atrial fibrillation || id:ebi-a-GCST006414	1-eicosadienoylglycerophosphocholine* || id:met-a-607	Weighted median	84	-0.00650232	0.00992698	0.512458	or
Atrial fibrillation || id:ebi-a-GCST006414	1-eicosadienoylglycerophosphocholine* || id:met-a-607	Weighted mode	84	-0.00276789	0.0108756	0.799736	or
Atrial fibrillation || id:ebi-a-GCST006414	1-eicosatrienoylglycerophosphocholine* || id:met-a-602	Inverse variance weighted	84	0.00280036	0.00555826	0.614389	or
Atrial fibrillation || id:ebi-a-GCST006414	1-eicosatrienoylglycerophosphocholine* || id:met-a-602	MR Egger	84	0.00726338	0.0105567	0.493371	or
Atrial fibrillation || id:ebi-a-GCST006414	1-eicosatrienoylglycerophosphocholine* || id:met-a-602	Simple mode	84	-0.00598351	0.0173821	0.731541	or
Atrial fibrillation || id:ebi-a-GCST006414	1-eicosatrienoylglycerophosphocholine* || id:met-a-602	Weighted median	84	0.00370708	0.00965723	0.701078	or
Atrial fibrillation || id:ebi-a-GCST006414	1-eicosatrienoylglycerophosphocholine* || id:met-a-602	Weighted mode	84	0.00470277	0.00927593	0.613509	or
Atrial fibrillation || id:ebi-a-GCST006414	1-heptadecanoylglycerophosphocholine || id:met-a-620	Inverse variance weighted	84	-0.00213775	0.00645591	0.740545	or
Atrial fibrillation || id:ebi-a-GCST006414	1-heptadecanoylglycerophosphocholine || id:met-a-620	MR Egger	84	0.00200097	0.0122863	0.871027	or
Atrial fibrillation || id:ebi-a-GCST006414	1-heptadecanoylglycerophosphocholine || id:met-a-620	Simple mode	84	-0.00476902	0.0210741	0.821526	or
Atrial fibrillation || id:ebi-a-GCST006414	1-heptadecanoylglycerophosphocholine || id:met-a-620	Weighted median	84	-0.00754989	0.0108177	0.485229	or
Atrial fibrillation || id:ebi-a-GCST006414	1-heptadecanoylglycerophosphocholine || id:met-a-620	Weighted mode	84	-0.00476902	0.01129	0.673818	or
Atrial fibrillation || id:ebi-a-GCST006414	1-linoleoylglycerophosphocholine || id:met-a-655	Inverse variance weighted	84	2.64625e-05	0.0039196	0.994613	or
Atrial fibrillation || id:ebi-a-GCST006414	1-linoleoylglycerophosphocholine || id:met-a-655	MR Egger	84	-0.0019995	0.00724844	0.783356	or
Atrial fibrillation || id:ebi-a-GCST006414	1-linoleoylglycerophosphocholine || id:met-a-655	Simple mode	84	0.00500507	0.0124672	0.689113	or
Atrial fibrillation || id:ebi-a-GCST006414	1-linoleoylglycerophosphocholine || id:met-a-655	Weighted median	84	-0.00554976	0.00654244	0.396288	or
Atrial fibrillation || id:ebi-a-GCST006414	1-linoleoylglycerophosphocholine || id:met-a-655	Weighted mode	84	-0.0038016	0.00625697	0.545127	or
Atrial fibrillation || id:ebi-a-GCST006414	1-linoleoylglycerophosphoethanolamine* || id:met-a-497	Inverse variance weighted	84	0.00530341	0.00612657	0.386687	or
Atrial fibrillation || id:ebi-a-GCST006414	1-linoleoylglycerophosphoethanolamine* || id:met-a-497	Inverse variance weighted	2	-0.016627	0.0107253	0.121078	steiger
Atrial fibrillation || id:ebi-a-GCST006414	1-linoleoylglycerophosphoethanolamine* || id:met-a-497	MR Egger	84	-0.0103915	0.011475	0.367815	or
Atrial fibrillation || id:ebi-a-GCST006414	1-linoleoylglycerophosphoethanolamine* || id:met-a-497	Simple mode	84	-0.00647483	0.0181034	0.721507	or
Atrial fibrillation || id:ebi-a-GCST006414	1-linoleoylglycerophosphoethanolamine* || id:met-a-497	Weighted median	84	-0.000457468	0.00894609	0.959217	or
Atrial fibrillation || id:ebi-a-GCST006414	1-linoleoylglycerophosphoethanolamine* || id:met-a-497	Weighted mode	84	-0.00647483	0.00965153	0.504172	or
Atrial fibrillation || id:ebi-a-GCST006414	1-myristoylglycerophosphocholine || id:met-a-705	Inverse variance weighted	84	-0.00338887	0.00587477	0.564039	or
Atrial fibrillation || id:ebi-a-GCST006414	1-myristoylglycerophosphocholine || id:met-a-705	MR Egger	84	0.00967066	0.0111425	0.387978	or
Atrial fibrillation || id:ebi-a-GCST006414	1-myristoylglycerophosphocholine || id:met-a-705	Simple mode	84	0.0119866	0.0176903	0.499923	or
Atrial fibrillation || id:ebi-a-GCST006414	1-myristoylglycerophosphocholine || id:met-a-705	Weighted median	84	-0.00398551	0.0101053	0.693288	or
Atrial fibrillation || id:ebi-a-GCST006414	1-myristoylglycerophosphocholine || id:met-a-705	Weighted mode	84	-0.00148834	0.0102118	0.884474	or
Atrial fibrillation || id:ebi-a-GCST006414	1-oleoylglycerol (1-monoolein) || id:met-a-424	Inverse variance weighted	84	-0.0093266	0.00863007	0.279826	or
Atrial fibrillation || id:ebi-a-GCST006414	1-oleoylglycerol (1-monoolein) || id:met-a-424	MR Egger	84	0.00206095	0.0162973	0.899677	or
Atrial fibrillation || id:ebi-a-GCST006414	1-oleoylglycerol (1-monoolein) || id:met-a-424	Simple mode	84	-0.00722251	0.0328442	0.826487	or
Atrial fibrillation || id:ebi-a-GCST006414	1-oleoylglycerol (1-monoolein) || id:met-a-424	Weighted median	84	-0.00449269	0.0155359	0.772442	or
Atrial fibrillation || id:ebi-a-GCST006414	1-oleoylglycerol (1-monoolein) || id:met-a-424	Weighted mode	84	-0.00861673	0.0150097	0.567469	or
Atrial fibrillation || id:ebi-a-GCST006414	1-oleoylglycerophosphocholine || id:met-a-621	Inverse variance weighted	84	0.0016459	0.00437545	0.706794	or
Atrial fibrillation || id:ebi-a-GCST006414	1-oleoylglycerophosphocholine || id:met-a-621	MR Egger	84	0.0111468	0.0083493	0.185554	or
Atrial fibrillation || id:ebi-a-GCST006414	1-oleoylglycerophosphocholine || id:met-a-621	Simple mode	84	0.0146249	0.0123678	0.240385	or
Atrial fibrillation || id:ebi-a-GCST006414	1-oleoylglycerophosphocholine || id:met-a-621	Weighted median	84	-0.00334279	0.00687016	0.626566	or
Atrial fibrillation || id:ebi-a-GCST006414	1-oleoylglycerophosphocholine || id:met-a-621	Weighted mode	84	0.000909244	0.00734782	0.901818	or
Atrial fibrillation || id:ebi-a-GCST006414	1-oleoylglycerophosphoethanolamine || id:met-a-706	Inverse variance weighted	84	-0.00311842	0.0058215	0.592184	or
Atrial fibrillation || id:ebi-a-GCST006414	1-oleoylglycerophosphoethanolamine || id:met-a-706	Inverse variance weighted	2	-0.0164828	0.0111147	0.13808	steiger
Atrial fibrillation || id:ebi-a-GCST006414	1-oleoylglycerophosphoethanolamine || id:met-a-706	MR Egger	84	-0.00595225	0.0110079	0.590163	or
Atrial fibrillation || id:ebi-a-GCST006414	1-oleoylglycerophosphoethanolamine || id:met-a-706	Simple mode	84	0.0159965	0.0188971	0.399703	or
Atrial fibrillation || id:ebi-a-GCST006414	1-oleoylglycerophosphoethanolamine || id:met-a-706	Weighted median	84	-0.00191895	0.00856448	0.822712	or
Atrial fibrillation || id:ebi-a-GCST006414	1-oleoylglycerophosphoethanolamine || id:met-a-706	Weighted mode	84	-0.00643204	0.00952413	0.501336	or
Atrial fibrillation || id:ebi-a-GCST006414	1-palmitoleoylglycerophosphocholine* || id:met-a-559	Inverse variance weighted	84	0.00569235	0.00621105	0.359411	or
Atrial fibrillation || id:ebi-a-GCST006414	1-palmitoleoylglycerophosphocholine* || id:met-a-559	Inverse variance weighted	2	0.00231333	0.0108861	0.831715	steiger
Atrial fibrillation || id:ebi-a-GCST006414	1-palmitoleoylglycerophosphocholine* || id:met-a-559	MR Egger	84	0.0203461	0.0117483	0.0870625	or
Atrial fibrillation || id:ebi-a-GCST006414	1-palmitoleoylglycerophosphocholine* || id:met-a-559	Simple mode	84	0.0227862	0.0161951	0.163167	or
Atrial fibrillation || id:ebi-a-GCST006414	1-palmitoleoylglycerophosphocholine* || id:met-a-559	Weighted median	84	0.00398335	0.00974565	0.682737	or
Atrial fibrillation || id:ebi-a-GCST006414	1-palmitoleoylglycerophosphocholine* || id:met-a-559	Weighted mode	84	0.0110995	0.00940548	0.241328	or
Atrial fibrillation || id:ebi-a-GCST006414	1-palmitoylglycerol (1-monopalmitin) || id:met-a-423	Inverse variance weighted	84	0.00141399	0.00505424	0.779658	or
Atrial fibrillation || id:ebi-a-GCST006414	1-palmitoylglycerol (1-monopalmitin) || id:met-a-423	MR Egger	84	0.00189333	0.00966407	0.845162	or
Atrial fibrillation || id:ebi-a-GCST006414	1-palmitoylglycerol (1-monopalmitin) || id:met-a-423	Simple mode	84	0.00058231	0.0152495	0.969632	or
Atrial fibrillation || id:ebi-a-GCST006414	1-palmitoylglycerol (1-monopalmitin) || id:met-a-423	Weighted median	84	0.00435973	0.00842721	0.604919	or
Atrial fibrillation || id:ebi-a-GCST006414	1-palmitoylglycerol (1-monopalmitin) || id:met-a-423	Weighted mode	84	-0.00027184	0.00847516	0.974489	or
Atrial fibrillation || id:ebi-a-GCST006414	1-palmitoylglycerophosphocholine || id:met-a-619	Inverse variance weighted	84	-1.47091e-05	0.00293903	0.996007	or
Atrial fibrillation || id:ebi-a-GCST006414	1-palmitoylglycerophosphocholine || id:met-a-619	MR Egger	84	-0.00198778	0.00554779	0.721038	or
Atrial fibrillation || id:ebi-a-GCST006414	1-palmitoylglycerophosphocholine || id:met-a-619	Simple mode	84	0.011245	0.00962353	0.245955	or
Atrial fibrillation || id:ebi-a-GCST006414	1-palmitoylglycerophosphocholine || id:met-a-619	Weighted median	84	-0.00386711	0.00483486	0.423804	or
Atrial fibrillation || id:ebi-a-GCST006414	1-palmitoylglycerophosphocholine || id:met-a-619	Weighted mode	84	-0.00228307	0.00510875	0.656116	or
Atrial fibrillation || id:ebi-a-GCST006414	1-palmitoylglycerophosphoethanolamine || id:met-a-707	Inverse variance weighted	84	-0.00178578	0.00450663	0.691916	or
Atrial fibrillation || id:ebi-a-GCST006414	1-palmitoylglycerophosphoethanolamine || id:met-a-707	MR Egger	84	-0.000284209	0.00868795	0.973983	or
Atrial fibrillation || id:ebi-a-GCST006414	1-palmitoylglycerophosphoethanolamine || id:met-a-707	Simple mode	84	-0.00606036	0.0134204	0.652751	or
Atrial fibrillation || id:ebi-a-GCST006414	1-palmitoylglycerophosphoethanolamine || id:met-a-707	Weighted median	84	-0.00640412	0.00743441	0.389009	or
Atrial fibrillation || id:ebi-a-GCST006414	1-palmitoylglycerophosphoethanolamine || id:met-a-707	Weighted mode	84	-0.00418904	0.00664051	0.529885	or
Atrial fibrillation || id:ebi-a-GCST006414	1-palmitoylglycerophosphoinositol* || id:met-a-692	Inverse variance weighted	84	-0.00163127	0.00609745	0.789059	or
Atrial fibrillation || id:ebi-a-GCST006414	1-palmitoylglycerophosphoinositol* || id:met-a-692	MR Egger	84	-0.00962762	0.0116863	0.412423	or
Atrial fibrillation || id:ebi-a-GCST006414	1-palmitoylglycerophosphoinositol* || id:met-a-692	Simple mode	84	0.00731874	0.0179547	0.6846	or
Atrial fibrillation || id:ebi-a-GCST006414	1-palmitoylglycerophosphoinositol* || id:met-a-692	Weighted median	84	-0.00427269	0.0107481	0.690977	or
Atrial fibrillation || id:ebi-a-GCST006414	1-palmitoylglycerophosphoinositol* || id:met-a-692	Weighted mode	84	9.03105e-06	0.0102613	0.9993	or
Atrial fibrillation || id:ebi-a-GCST006414	1-phosphatidylinositol 4,5-bisphosphate phosphodiesterase gamma-1 || id:prot-a-2296	Inverse variance weighted	110	-0.00648314	0.0383532	0.865767	or
Atrial fibrillation || id:ebi-a-GCST006414	1-phosphatidylinositol 4,5-bisphosphate phosphodiesterase gamma-1 || id:prot-a-2296	MR Egger	110	0.0229906	0.0763858	0.764008	or
Atrial fibrillation || id:ebi-a-GCST006414	1-phosphatidylinositol 4,5-bisphosphate phosphodiesterase gamma-1 || id:prot-a-2296	Simple mode	110	-0.0477076	0.123981	0.701138	or
Atrial fibrillation || id:ebi-a-GCST006414	1-phosphatidylinositol 4,5-bisphosphate phosphodiesterase gamma-1 || id:prot-a-2296	Weighted median	110	0.0366403	0.0633756	0.563166	or
Atrial fibrillation || id:ebi-a-GCST006414	1-phosphatidylinositol 4,5-bisphosphate phosphodiesterase gamma-1 || id:prot-a-2296	Weighted mode	110	-0.00478571	0.0664043	0.942679	or
Atrial fibrillation || id:ebi-a-GCST006414	1-stearoylglycerol (1-monostearin) || id:met-a-425	Inverse variance weighted	84	-0.00084517	0.00530645	0.873454	or
Atrial fibrillation || id:ebi-a-GCST006414	1-stearoylglycerol (1-monostearin) || id:met-a-425	MR Egger	84	0.0045082	0.0102209	0.660318	or
Atrial fibrillation || id:ebi-a-GCST006414	1-stearoylglycerol (1-monostearin) || id:met-a-425	Simple mode	84	-0.0135255	0.0177004	0.446953	or
Atrial fibrillation || id:ebi-a-GCST006414	1-stearoylglycerol (1-monostearin) || id:met-a-425	Weighted median	84	-0.0044241	0.00743521	0.55183	or
Atrial fibrillation || id:ebi-a-GCST006414	1-stearoylglycerol (1-monostearin) || id:met-a-425	Weighted mode	84	-0.000752382	0.00906581	0.934058	or
Atrial fibrillation || id:ebi-a-GCST006414	1-stearoylglycerophosphocholine || id:met-a-622	Inverse variance weighted	84	-0.00424359	0.00572939	0.458893	or
Atrial fibrillation || id:ebi-a-GCST006414	1-stearoylglycerophosphocholine || id:met-a-622	MR Egger	84	0.00054699	0.0109151	0.960154	or
Atrial fibrillation || id:ebi-a-GCST006414	1-stearoylglycerophosphocholine || id:met-a-622	Simple mode	84	0.0178207	0.0191971	0.355943	or
Atrial fibrillation || id:ebi-a-GCST006414	1-stearoylglycerophosphocholine || id:met-a-622	Weighted median	84	-0.00410474	0.00999224	0.681224	or
Atrial fibrillation || id:ebi-a-GCST006414	1-stearoylglycerophosphocholine || id:met-a-622	Weighted mode	84	0.00197897	0.00999808	0.84358	or
Atrial fibrillation || id:ebi-a-GCST006414	1-stearoylglycerophosphoethanolamine || id:met-a-654	Inverse variance weighted	84	-0.0022147	0.00582434	0.703761	or
Atrial fibrillation || id:ebi-a-GCST006414	1-stearoylglycerophosphoethanolamine || id:met-a-654	MR Egger	84	-0.0140801	0.011283	0.21562	or
Atrial fibrillation || id:ebi-a-GCST006414	1-stearoylglycerophosphoethanolamine || id:met-a-654	Simple mode	84	0.0040896	0.0163283	0.802849	or
Atrial fibrillation || id:ebi-a-GCST006414	1-stearoylglycerophosphoethanolamine || id:met-a-654	Weighted median	84	-0.00280486	0.00896429	0.754363	or
Atrial fibrillation || id:ebi-a-GCST006414	1-stearoylglycerophosphoethanolamine || id:met-a-654	Weighted mode	84	-0.00623646	0.00995878	0.532885	or
Atrial fibrillation || id:ebi-a-GCST006414	1-stearoylglycerophosphoinositol || id:met-a-410	Inverse variance weighted	84	-0.00216716	0.00569905	0.703748	or
Atrial fibrillation || id:ebi-a-GCST006414	1-stearoylglycerophosphoinositol || id:met-a-410	MR Egger	84	-0.00301739	0.0107883	0.780418	or
Atrial fibrillation || id:ebi-a-GCST006414	1-stearoylglycerophosphoinositol || id:met-a-410	Simple mode	84	-0.00870682	0.0193763	0.654348	or
Atrial fibrillation || id:ebi-a-GCST006414	1-stearoylglycerophosphoinositol || id:met-a-410	Weighted median	84	-0.00185853	0.010269	0.856379	or
Atrial fibrillation || id:ebi-a-GCST006414	1-stearoylglycerophosphoinositol || id:met-a-410	Weighted mode	84	-0.00126345	0.0106628	0.905964	or
Atrial fibrillation || id:ebi-a-GCST006414	10-heptadecenoate (17:1n7) || id:met-a-625	Inverse variance weighted	84	-0.000346193	0.00562745	0.950946	or
Atrial fibrillation || id:ebi-a-GCST006414	10-heptadecenoate (17:1n7) || id:met-a-625	MR Egger	84	-0.00108357	0.0109593	0.921481	or
Atrial fibrillation || id:ebi-a-GCST006414	10-heptadecenoate (17:1n7) || id:met-a-625	Simple mode	84	0.0118791	0.0171683	0.490921	or
Atrial fibrillation || id:ebi-a-GCST006414	10-heptadecenoate (17:1n7) || id:met-a-625	Weighted median	84	0.00635894	0.00958674	0.507135	or
Atrial fibrillation || id:ebi-a-GCST006414	10-heptadecenoate (17:1n7) || id:met-a-625	Weighted mode	84	0.00737327	0.00929253	0.429771	or
Atrial fibrillation || id:ebi-a-GCST006414	10-nonadecenoate (19:1n9) || id:met-a-626	Inverse variance weighted	84	-0.000204909	0.00610798	0.973238	or
Atrial fibrillation || id:ebi-a-GCST006414	10-nonadecenoate (19:1n9) || id:met-a-626	MR Egger	84	-0.0021632	0.0117363	0.85422	or
Atrial fibrillation || id:ebi-a-GCST006414	10-nonadecenoate (19:1n9) || id:met-a-626	Simple mode	84	-0.0219174	0.0199413	0.274904	or
Atrial fibrillation || id:ebi-a-GCST006414	10-nonadecenoate (19:1n9) || id:met-a-626	Weighted median	84	0.00491891	0.0101021	0.626314	or
Atrial fibrillation || id:ebi-a-GCST006414	10-nonadecenoate (19:1n9) || id:met-a-626	Weighted mode	84	0.000518266	0.00965161	0.957305	or
Atrial fibrillation || id:ebi-a-GCST006414	10-undecenoate (11:1n1) || id:met-a-482	Inverse variance weighted	84	0.0012952	0.00490815	0.791866	or
Atrial fibrillation || id:ebi-a-GCST006414	10-undecenoate (11:1n1) || id:met-a-482	MR Egger	84	-0.00234155	0.00950633	0.806054	or
Atrial fibrillation || id:ebi-a-GCST006414	10-undecenoate (11:1n1) || id:met-a-482	Simple mode	84	-0.0212628	0.0138665	0.128984	or
Atrial fibrillation || id:ebi-a-GCST006414	10-undecenoate (11:1n1) || id:met-a-482	Weighted median	84	-0.00169168	0.00828678	0.838242	or
Atrial fibrillation || id:ebi-a-GCST006414	10-undecenoate (11:1n1) || id:met-a-482	Weighted mode	84	0.00352816	0.00861791	0.683302	or
Atrial fibrillation || id:ebi-a-GCST006414	14-3-3 protein epsilon || id:prot-a-3249	Inverse variance weighted	110	0.00244029	0.0387346	0.949766	or
Atrial fibrillation || id:ebi-a-GCST006414	14-3-3 protein epsilon || id:prot-a-3249	MR Egger	110	0.00653189	0.0772152	0.932741	or
Atrial fibrillation || id:ebi-a-GCST006414	14-3-3 protein epsilon || id:prot-a-3249	Simple mode	110	-0.00387456	0.134664	0.977099	or
Atrial fibrillation || id:ebi-a-GCST006414	14-3-3 protein epsilon || id:prot-a-3249	Weighted median	110	-0.0327151	0.058546	0.576303	or
Atrial fibrillation || id:ebi-a-GCST006414	14-3-3 protein epsilon || id:prot-a-3249	Weighted mode	110	-0.0393523	0.0711367	0.581265	or
Atrial fibrillation || id:ebi-a-GCST006414	14-3-3 protein family || id:prot-a-3248	Inverse variance weighted	110	0.00328448	0.0369354	0.929141	or
Atrial fibrillation || id:ebi-a-GCST006414	14-3-3 protein family || id:prot-a-3248	MR Egger	110	-0.0478777	0.0732885	0.514966	or
Atrial fibrillation || id:ebi-a-GCST006414	14-3-3 protein family || id:prot-a-3248	Simple mode	110	0.152478	0.131823	0.249928	or
Atrial fibrillation || id:ebi-a-GCST006414	14-3-3 protein family || id:prot-a-3248	Weighted median	110	-0.012227	0.0673658	0.855974	or
Atrial fibrillation || id:ebi-a-GCST006414	14-3-3 protein family || id:prot-a-3248	Weighted mode	110	0.0125429	0.0706287	0.859375	or
Atrial fibrillation || id:ebi-a-GCST006414	14-3-3 protein sigma || id:prot-a-2708	Inverse variance weighted	110	0.0173442	0.0385553	0.652817	or
Atrial fibrillation || id:ebi-a-GCST006414	14-3-3 protein sigma || id:prot-a-2708	MR Egger	110	-0.0750521	0.0761674	0.326651	or
Atrial fibrillation || id:ebi-a-GCST006414	14-3-3 protein sigma || id:prot-a-2708	Simple mode	110	-0.0654092	0.140054	0.641411	or
Atrial fibrillation || id:ebi-a-GCST006414	14-3-3 protein sigma || id:prot-a-2708	Weighted median	110	-0.0175764	0.0672453	0.793801	or
Atrial fibrillation || id:ebi-a-GCST006414	14-3-3 protein sigma || id:prot-a-2708	Weighted mode	110	-0.0343458	0.0697269	0.623303	or
Atrial fibrillation || id:ebi-a-GCST006414	14-3-3 protein theta || id:prot-a-3250	Inverse variance weighted	110	0.0138607	0.0386307	0.719744	or
Atrial fibrillation || id:ebi-a-GCST006414	14-3-3 protein theta || id:prot-a-3250	MR Egger	110	0.0314931	0.0769825	0.68328	or
Atrial fibrillation || id:ebi-a-GCST006414	14-3-3 protein theta || id:prot-a-3250	Simple mode	110	0.00811672	0.112712	0.942724	or
Atrial fibrillation || id:ebi-a-GCST006414	14-3-3 protein theta || id:prot-a-3250	Weighted median	110	0.0186955	0.0633898	0.768048	or
Atrial fibrillation || id:ebi-a-GCST006414	14-3-3 protein theta || id:prot-a-3250	Weighted mode	110	0.042706	0.0700539	0.543385	or
Atrial fibrillation || id:ebi-a-GCST006414	14-3-3 protein zeta/delta || id:prot-a-3251	Inverse variance weighted	110	-0.027382	0.0369354	0.458483	or
Atrial fibrillation || id:ebi-a-GCST006414	14-3-3 protein zeta/delta || id:prot-a-3251	MR Egger	110	-0.0408251	0.0732896	0.578654	or
Atrial fibrillation || id:ebi-a-GCST006414	14-3-3 protein zeta/delta || id:prot-a-3251	Simple mode	110	0.0214275	0.134054	0.873302	or
Atrial fibrillation || id:ebi-a-GCST006414	14-3-3 protein zeta/delta || id:prot-a-3251	Weighted median	110	0.00147682	0.0681325	0.982707	or
Atrial fibrillation || id:ebi-a-GCST006414	14-3-3 protein zeta/delta || id:prot-a-3251	Weighted mode	110	0.0214275	0.0654072	0.743842	or
Atrial fibrillation || id:ebi-a-GCST006414	15-hydroxyprostaglandin dehydrogenase [NAD(+)] || id:prot-a-1370	Inverse variance weighted	110	-0.0175121	0.0407338	0.667258	or
Atrial fibrillation || id:ebi-a-GCST006414	15-hydroxyprostaglandin dehydrogenase [NAD(+)] || id:prot-a-1370	MR Egger	110	0.0267564	0.0810565	0.741967	or
Atrial fibrillation || id:ebi-a-GCST006414	15-hydroxyprostaglandin dehydrogenase [NAD(+)] || id:prot-a-1370	Simple mode	110	-0.0502837	0.126469	0.691705	or
Atrial fibrillation || id:ebi-a-GCST006414	15-hydroxyprostaglandin dehydrogenase [NAD(+)] || id:prot-a-1370	Weighted median	110	0.0424587	0.0619846	0.493351	or
Atrial fibrillation || id:ebi-a-GCST006414	15-hydroxyprostaglandin dehydrogenase [NAD(+)] || id:prot-a-1370	Weighted mode	110	0.0115842	0.0714522	0.871507	or
Atrial fibrillation || id:ebi-a-GCST006414	15-methylpalmitate (isobar with 2-methylpalmitate) || id:met-a-754	Inverse variance weighted	84	-0.00659816	0.00443517	0.136832	or
Atrial fibrillation || id:ebi-a-GCST006414	15-methylpalmitate (isobar with 2-methylpalmitate) || id:met-a-754	MR Egger	84	-0.0088594	0.00867063	0.309894	or
Atrial fibrillation || id:ebi-a-GCST006414	15-methylpalmitate (isobar with 2-methylpalmitate) || id:met-a-754	Simple mode	84	-0.0128023	0.0144631	0.37862	or
Atrial fibrillation || id:ebi-a-GCST006414	15-methylpalmitate (isobar with 2-methylpalmitate) || id:met-a-754	Weighted median	84	-0.0103567	0.0071571	0.147883	or
Atrial fibrillation || id:ebi-a-GCST006414	15-methylpalmitate (isobar with 2-methylpalmitate) || id:met-a-754	Weighted mode	84	-0.00947468	0.00721512	0.192744	or
Atrial fibrillation || id:ebi-a-GCST006414	17-beta-hydroxysteroid dehydrogenase 14 || id:prot-a-1381	Inverse variance weighted	110	-0.0162186	0.0386941	0.675106	or
Atrial fibrillation || id:ebi-a-GCST006414	17-beta-hydroxysteroid dehydrogenase 14 || id:prot-a-1381	MR Egger	110	0.0208153	0.0770234	0.787487	or
Atrial fibrillation || id:ebi-a-GCST006414	17-beta-hydroxysteroid dehydrogenase 14 || id:prot-a-1381	Simple mode	110	-0.41607	0.168936	0.0153475	or
Atrial fibrillation || id:ebi-a-GCST006414	17-beta-hydroxysteroid dehydrogenase 14 || id:prot-a-1381	Weighted median	110	-0.0280455	0.0676606	0.678506	or
Atrial fibrillation || id:ebi-a-GCST006414	17-beta-hydroxysteroid dehydrogenase 14 || id:prot-a-1381	Weighted mode	110	0.0276235	0.0749004	0.71299	or
Atrial fibrillation || id:ebi-a-GCST006414	18:2, linoleic acid (LA) || id:met-c-893	Inverse variance weighted	110	0.00432446	0.0195908	0.825295	or
Atrial fibrillation || id:ebi-a-GCST006414	18:2, linoleic acid (LA) || id:met-c-893	Inverse variance weighted	3	0.0320711	0.0334588	0.337798	steiger
Atrial fibrillation || id:ebi-a-GCST006414	18:2, linoleic acid (LA) || id:met-c-893	MR Egger	110	0.0165449	0.0376401	0.661137	or
Atrial fibrillation || id:ebi-a-GCST006414	18:2, linoleic acid (LA) || id:met-c-893	Simple mode	110	-0.0118468	0.0712137	0.868185	or
Atrial fibrillation || id:ebi-a-GCST006414	18:2, linoleic acid (LA) || id:met-c-893	Weighted median	110	0.0146787	0.0310037	0.635892	or
Atrial fibrillation || id:ebi-a-GCST006414	18:2, linoleic acid (LA) || id:met-c-893	Weighted mode	110	0.0218844	0.0333371	0.512912	or
Atrial fibrillation || id:ebi-a-GCST006414	2',3'-cyclic-nucleotide 3'-phosphodiesterase || id:prot-a-603	Inverse variance weighted	110	-0.0252177	0.0369334	0.49474	or
Atrial fibrillation || id:ebi-a-GCST006414	2',3'-cyclic-nucleotide 3'-phosphodiesterase || id:prot-a-603	MR Egger	110	-0.0550218	0.0732906	0.454444	or
Atrial fibrillation || id:ebi-a-GCST006414	2',3'-cyclic-nucleotide 3'-phosphodiesterase || id:prot-a-603	Simple mode	110	-0.157467	0.125945	0.213873	or
Atrial fibrillation || id:ebi-a-GCST006414	2',3'-cyclic-nucleotide 3'-phosphodiesterase || id:prot-a-603	Weighted median	110	-0.0134806	0.0664923	0.839338	or
Atrial fibrillation || id:ebi-a-GCST006414	2',3'-cyclic-nucleotide 3'-phosphodiesterase || id:prot-a-603	Weighted mode	110	-0.0658624	0.0679956	0.334876	or
Atrial fibrillation || id:ebi-a-GCST006414	2'-5'-oligoadenylate synthase 1 || id:prot-a-2136	Inverse variance weighted	110	0.0132397	0.0374789	0.723896	or
Atrial fibrillation || id:ebi-a-GCST006414	2'-5'-oligoadenylate synthase 1 || id:prot-a-2136	MR Egger	110	-0.118692	0.0732868	0.108243	or
Atrial fibrillation || id:ebi-a-GCST006414	2'-5'-oligoadenylate synthase 1 || id:prot-a-2136	Simple mode	110	0.140511	0.117339	0.233716	or
Atrial fibrillation || id:ebi-a-GCST006414	2'-5'-oligoadenylate synthase 1 || id:prot-a-2136	Weighted median	110	-0.0278581	0.0655017	0.670615	or
Atrial fibrillation || id:ebi-a-GCST006414	2'-5'-oligoadenylate synthase 1 || id:prot-a-2136	Weighted mode	110	-0.0146396	0.0649395	0.822063	or
Atrial fibrillation || id:ebi-a-GCST006414	2-aminobutyrate || id:met-a-471	Inverse variance weighted	84	0.00112439	0.00334955	0.737109	or
Atrial fibrillation || id:ebi-a-GCST006414	2-aminobutyrate || id:met-a-471	MR Egger	84	0.00768831	0.00643203	0.235408	or
Atrial fibrillation || id:ebi-a-GCST006414	2-aminobutyrate || id:met-a-471	Simple mode	84	-0.00590496	0.010606	0.579191	or
Atrial fibrillation || id:ebi-a-GCST006414	2-aminobutyrate || id:met-a-471	Weighted median	84	-0.00024108	0.00544802	0.964704	or
Atrial fibrillation || id:ebi-a-GCST006414	2-aminobutyrate || id:met-a-471	Weighted mode	84	0.000906417	0.00553565	0.870333	or
Atrial fibrillation || id:ebi-a-GCST006414	2-hydroxybutyrate (AHB) || id:met-a-420	Inverse variance weighted	84	-0.00295232	0.00550305	0.591622	or
Atrial fibrillation || id:ebi-a-GCST006414	2-hydroxybutyrate (AHB) || id:met-a-420	MR Egger	84	-0.000849946	0.0105136	0.935764	or
Atrial fibrillation || id:ebi-a-GCST006414	2-hydroxybutyrate (AHB) || id:met-a-420	Simple mode	84	-0.000283383	0.0179985	0.987476	or
Atrial fibrillation || id:ebi-a-GCST006414	2-hydroxybutyrate (AHB) || id:met-a-420	Weighted median	84	0.00457612	0.00915382	0.617136	or
Atrial fibrillation || id:ebi-a-GCST006414	2-hydroxybutyrate (AHB) || id:met-a-420	Weighted mode	84	0.00200415	0.00936931	0.831145	or
Atrial fibrillation || id:ebi-a-GCST006414	2-hydroxyglutarate || id:met-a-749	Inverse variance weighted	84	-0.00800235	0.00541532	0.139482	or
Atrial fibrillation || id:ebi-a-GCST006414	2-hydroxyglutarate || id:met-a-749	MR Egger	84	-0.0164603	0.0101916	0.110134	or
Atrial fibrillation || id:ebi-a-GCST006414	2-hydroxyglutarate || id:met-a-749	Simple mode	84	0.000173504	0.0151155	0.990869	or
Atrial fibrillation || id:ebi-a-GCST006414	2-hydroxyglutarate || id:met-a-749	Weighted median	84	-0.0155282	0.00806137	0.0540738	or
Atrial fibrillation || id:ebi-a-GCST006414	2-hydroxyglutarate || id:met-a-749	Weighted mode	84	-0.0164065	0.00884742	0.0672361	or
Atrial fibrillation || id:ebi-a-GCST006414	2-hydroxyisobutyrate || id:met-a-427	Inverse variance weighted	84	0.00601199	0.00474937	0.205567	or
Atrial fibrillation || id:ebi-a-GCST006414	2-hydroxyisobutyrate || id:met-a-427	MR Egger	84	0.00517251	0.00912347	0.5723	or
Atrial fibrillation || id:ebi-a-GCST006414	2-hydroxyisobutyrate || id:met-a-427	Simple mode	84	0.00188169	0.0151271	0.901306	or
Atrial fibrillation || id:ebi-a-GCST006414	2-hydroxyisobutyrate || id:met-a-427	Weighted median	84	-0.00311512	0.00685157	0.649355	or
Atrial fibrillation || id:ebi-a-GCST006414	2-hydroxyisobutyrate || id:met-a-427	Weighted mode	84	0.00358319	0.00702891	0.611559	or
Atrial fibrillation || id:ebi-a-GCST006414	2-hydroxypalmitate || id:met-a-710	Inverse variance weighted	84	-0.00113813	0.00331033	0.730987	or
Atrial fibrillation || id:ebi-a-GCST006414	2-hydroxypalmitate || id:met-a-710	MR Egger	84	0.00813661	0.00653316	0.21652	or
Atrial fibrillation || id:ebi-a-GCST006414	2-hydroxypalmitate || id:met-a-710	Simple mode	84	0.00242093	0.0100119	0.809527	or
Atrial fibrillation || id:ebi-a-GCST006414	2-hydroxypalmitate || id:met-a-710	Weighted median	84	0.00485939	0.00545521	0.373047	or
Atrial fibrillation || id:ebi-a-GCST006414	2-hydroxypalmitate || id:met-a-710	Weighted mode	84	0.00411327	0.00531658	0.441325	or
Atrial fibrillation || id:ebi-a-GCST006414	2-hydroxystearate || id:met-a-397	Inverse variance weighted	84	-0.00171434	0.00347524	0.6218	or
Atrial fibrillation || id:ebi-a-GCST006414	2-hydroxystearate || id:met-a-397	MR Egger	84	0.00426021	0.00682445	0.534192	or
Atrial fibrillation || id:ebi-a-GCST006414	2-hydroxystearate || id:met-a-397	Simple mode	84	-0.00457714	0.0108726	0.674858	or
Atrial fibrillation || id:ebi-a-GCST006414	2-hydroxystearate || id:met-a-397	Weighted median	84	0.00182284	0.00598718	0.760779	or
Atrial fibrillation || id:ebi-a-GCST006414	2-hydroxystearate || id:met-a-397	Weighted mode	84	0.000485913	0.00597232	0.935351	or
Atrial fibrillation || id:ebi-a-GCST006414	2-linoleoylglycerophosphocholine* || id:met-a-690	Inverse variance weighted	84	0.00827739	0.00509822	0.104464	or
Atrial fibrillation || id:ebi-a-GCST006414	2-linoleoylglycerophosphocholine* || id:met-a-690	MR Egger	84	0.020452	0.00973012	0.0386285	or
Atrial fibrillation || id:ebi-a-GCST006414	2-linoleoylglycerophosphocholine* || id:met-a-690	Simple mode	84	0.0224249	0.0163163	0.173022	or
Atrial fibrillation || id:ebi-a-GCST006414	2-linoleoylglycerophosphocholine* || id:met-a-690	Weighted median	84	0.00478019	0.00818876	0.559389	or
Atrial fibrillation || id:ebi-a-GCST006414	2-linoleoylglycerophosphocholine* || id:met-a-690	Weighted mode	84	0.00893749	0.00902182	0.324734	or
Atrial fibrillation || id:ebi-a-GCST006414	2-methylbutyroylcarnitine || id:met-a-697	Inverse variance weighted	84	0.00425656	0.00440633	0.334039	or
Atrial fibrillation || id:ebi-a-GCST006414	2-methylbutyroylcarnitine || id:met-a-697	MR Egger	84	0.0112061	0.00855682	0.193985	or
Atrial fibrillation || id:ebi-a-GCST006414	2-methylbutyroylcarnitine || id:met-a-697	Simple mode	84	-0.00223398	0.0134551	0.868536	or
Atrial fibrillation || id:ebi-a-GCST006414	2-methylbutyroylcarnitine || id:met-a-697	Weighted median	84	0.00951526	0.00720255	0.186469	or
Atrial fibrillation || id:ebi-a-GCST006414	2-methylbutyroylcarnitine || id:met-a-697	Weighted mode	84	0.00871765	0.00732307	0.237269	or
Atrial fibrillation || id:ebi-a-GCST006414	2-oleoylglycerophosphocholine* || id:met-a-688	Inverse variance weighted	84	0.000695366	0.00470759	0.88257	or
Atrial fibrillation || id:ebi-a-GCST006414	2-oleoylglycerophosphocholine* || id:met-a-688	MR Egger	84	0.00507326	0.00893146	0.571573	or
Atrial fibrillation || id:ebi-a-GCST006414	2-oleoylglycerophosphocholine* || id:met-a-688	Simple mode	84	0.0194795	0.014459	0.181575	or
Atrial fibrillation || id:ebi-a-GCST006414	2-oleoylglycerophosphocholine* || id:met-a-688	Weighted median	84	-0.00363113	0.00771303	0.637799	or
Atrial fibrillation || id:ebi-a-GCST006414	2-oleoylglycerophosphocholine* || id:met-a-688	Weighted mode	84	-0.00101278	0.00719787	0.888444	or
Atrial fibrillation || id:ebi-a-GCST006414	2-palmitoylglycerophosphocholine* || id:met-a-687	Inverse variance weighted	84	-0.00350111	0.00468603	0.45498	or
Atrial fibrillation || id:ebi-a-GCST006414	2-palmitoylglycerophosphocholine* || id:met-a-687	MR Egger	84	-0.00289943	0.00899599	0.748044	or
Atrial fibrillation || id:ebi-a-GCST006414	2-palmitoylglycerophosphocholine* || id:met-a-687	Simple mode	84	0.0131325	0.0166599	0.432785	or
Atrial fibrillation || id:ebi-a-GCST006414	2-palmitoylglycerophosphocholine* || id:met-a-687	Weighted median	84	-0.00643517	0.00802054	0.422358	or
Atrial fibrillation || id:ebi-a-GCST006414	2-palmitoylglycerophosphocholine* || id:met-a-687	Weighted mode	84	-0.00709905	0.00813572	0.385411	or
Atrial fibrillation || id:ebi-a-GCST006414	2-phosphoxylose phosphatase 1 || id:prot-a-21	Inverse variance weighted	110	0.00283293	0.0434632	0.948031	or
Atrial fibrillation || id:ebi-a-GCST006414	2-phosphoxylose phosphatase 1 || id:prot-a-21	MR Egger	110	0.115832	0.0857318	0.179489	or
Atrial fibrillation || id:ebi-a-GCST006414	2-phosphoxylose phosphatase 1 || id:prot-a-21	Simple mode	110	-0.178028	0.169296	0.29532	or
Atrial fibrillation || id:ebi-a-GCST006414	2-phosphoxylose phosphatase 1 || id:prot-a-21	Weighted median	110	0.0625101	0.0612807	0.307699	or
Atrial fibrillation || id:ebi-a-GCST006414	2-phosphoxylose phosphatase 1 || id:prot-a-21	Weighted mode	110	0.118584	0.0768516	0.125722	or
Atrial fibrillation || id:ebi-a-GCST006414	2-stearoylglycerophosphocholine* || id:met-a-689	Inverse variance weighted	84	-0.00516329	0.00603485	0.39223	or
Atrial fibrillation || id:ebi-a-GCST006414	2-stearoylglycerophosphocholine* || id:met-a-689	MR Egger	84	-0.00551523	0.0115081	0.633037	or
Atrial fibrillation || id:ebi-a-GCST006414	2-stearoylglycerophosphocholine* || id:met-a-689	Simple mode	84	0.0100986	0.0189511	0.595542	or
Atrial fibrillation || id:ebi-a-GCST006414	2-stearoylglycerophosphocholine* || id:met-a-689	Weighted median	84	-0.0104943	0.0102105	0.304045	or
Atrial fibrillation || id:ebi-a-GCST006414	2-stearoylglycerophosphocholine* || id:met-a-689	Weighted mode	84	-0.00835856	0.0102639	0.417766	or
Atrial fibrillation || id:ebi-a-GCST006414	2-tetradecenoyl carnitine || id:met-a-702	Inverse variance weighted	84	0.0155935	0.00751602	0.0380137	or
Atrial fibrillation || id:ebi-a-GCST006414	2-tetradecenoyl carnitine || id:met-a-702	MR Egger	84	0.0184983	0.0144074	0.202777	or
Atrial fibrillation || id:ebi-a-GCST006414	2-tetradecenoyl carnitine || id:met-a-702	Simple mode	84	0.033299	0.0204253	0.106831	or
Atrial fibrillation || id:ebi-a-GCST006414	2-tetradecenoyl carnitine || id:met-a-702	Weighted median	84	0.0143528	0.0125371	0.252284	or
Atrial fibrillation || id:ebi-a-GCST006414	2-tetradecenoyl carnitine || id:met-a-702	Weighted mode	84	0.0221193	0.0130461	0.0937351	or
Atrial fibrillation || id:ebi-a-GCST006414	22:6, docosahexaenoic acid || id:met-c-852	Inverse variance weighted	110	-0.00341416	0.0179597	0.84923	or
Atrial fibrillation || id:ebi-a-GCST006414	22:6, docosahexaenoic acid || id:met-c-852	Inverse variance weighted	2	0.0320537	0.037371	0.39105	steiger
Atrial fibrillation || id:ebi-a-GCST006414	22:6, docosahexaenoic acid || id:met-c-852	MR Egger	110	0.00222008	0.0343692	0.948616	or
Atrial fibrillation || id:ebi-a-GCST006414	22:6, docosahexaenoic acid || id:met-c-852	Simple mode	110	-0.0256042	0.070897	0.718689	or
Atrial fibrillation || id:ebi-a-GCST006414	22:6, docosahexaenoic acid || id:met-c-852	Weighted median	110	0.000528771	0.0289064	0.985405	or
Atrial fibrillation || id:ebi-a-GCST006414	22:6, docosahexaenoic acid || id:met-c-852	Weighted mode	110	0.0136766	0.0339488	0.68784	or
Atrial fibrillation || id:ebi-a-GCST006414	26S proteasome non-ATPase regulatory subunit 1 || id:prot-a-2416	Inverse variance weighted	110	0.00922686	0.0385962	0.811058	or
Atrial fibrillation || id:ebi-a-GCST006414	26S proteasome non-ATPase regulatory subunit 1 || id:prot-a-2416	MR Egger	110	0.0626633	0.0767084	0.415782	or
Atrial fibrillation || id:ebi-a-GCST006414	26S proteasome non-ATPase regulatory subunit 1 || id:prot-a-2416	Simple mode	110	0.118072	0.125329	0.348229	or
Atrial fibrillation || id:ebi-a-GCST006414	26S proteasome non-ATPase regulatory subunit 1 || id:prot-a-2416	Weighted median	110	0.00591301	0.0652665	0.927812	or
Atrial fibrillation || id:ebi-a-GCST006414	26S proteasome non-ATPase regulatory subunit 1 || id:prot-a-2416	Weighted mode	110	0.0410055	0.0684629	0.550453	or
Atrial fibrillation || id:ebi-a-GCST006414	26S proteasome non-ATPase regulatory subunit 11 || id:prot-a-2415	Inverse variance weighted	110	0.0471135	0.0382958	0.218603	or
Atrial fibrillation || id:ebi-a-GCST006414	26S proteasome non-ATPase regulatory subunit 11 || id:prot-a-2415	MR Egger	110	0.0749005	0.0762814	0.328345	or
Atrial fibrillation || id:ebi-a-GCST006414	26S proteasome non-ATPase regulatory subunit 11 || id:prot-a-2415	Simple mode	110	0.0469664	0.123351	0.704128	or
Atrial fibrillation || id:ebi-a-GCST006414	26S proteasome non-ATPase regulatory subunit 11 || id:prot-a-2415	Weighted median	110	0.10645	0.0636144	0.0942545	or
Atrial fibrillation || id:ebi-a-GCST006414	26S proteasome non-ATPase regulatory subunit 11 || id:prot-a-2415	Weighted mode	110	0.0829261	0.0650752	0.205263	or
Atrial fibrillation || id:ebi-a-GCST006414	26S proteasome non-ATPase regulatory subunit 4 || id:prot-a-2417	Inverse variance weighted	110	-0.0230368	0.036934	0.532807	or
Atrial fibrillation || id:ebi-a-GCST006414	26S proteasome non-ATPase regulatory subunit 4 || id:prot-a-2417	MR Egger	110	-0.0385231	0.0732876	0.600214	or
Atrial fibrillation || id:ebi-a-GCST006414	26S proteasome non-ATPase regulatory subunit 4 || id:prot-a-2417	Simple mode	110	-0.0228882	0.139895	0.870341	or
Atrial fibrillation || id:ebi-a-GCST006414	26S proteasome non-ATPase regulatory subunit 4 || id:prot-a-2417	Weighted median	110	-0.0305607	0.0719238	0.670907	or
Atrial fibrillation || id:ebi-a-GCST006414	26S proteasome non-ATPase regulatory subunit 4 || id:prot-a-2417	Weighted mode	110	-0.0149439	0.075459	0.843382	or
Atrial fibrillation || id:ebi-a-GCST006414	26S proteasome non-ATPase regulatory subunit 5 || id:prot-a-2418	Inverse variance weighted	110	0.00382901	0.0372672	0.918166	or
Atrial fibrillation || id:ebi-a-GCST006414	26S proteasome non-ATPase regulatory subunit 5 || id:prot-a-2418	MR Egger	110	-0.0118126	0.0742679	0.873924	or
Atrial fibrillation || id:ebi-a-GCST006414	26S proteasome non-ATPase regulatory subunit 5 || id:prot-a-2418	Simple mode	110	0.00189429	0.126168	0.988048	or
Atrial fibrillation || id:ebi-a-GCST006414	26S proteasome non-ATPase regulatory subunit 5 || id:prot-a-2418	Weighted median	110	0.0577887	0.0646532	0.371415	or
Atrial fibrillation || id:ebi-a-GCST006414	26S proteasome non-ATPase regulatory subunit 5 || id:prot-a-2418	Weighted mode	110	0.0335177	0.0733651	0.648679	or
Atrial fibrillation || id:ebi-a-GCST006414	26S proteasome non-ATPase regulatory subunit 7 || id:prot-a-2419	Inverse variance weighted	110	0.06624	0.0429146	0.122702	or
Atrial fibrillation || id:ebi-a-GCST006414	26S proteasome non-ATPase regulatory subunit 7 || id:prot-a-2419	MR Egger	110	0.0980652	0.0854857	0.253853	or
Atrial fibrillation || id:ebi-a-GCST006414	26S proteasome non-ATPase regulatory subunit 7 || id:prot-a-2419	Simple mode	110	0.0634444	0.145025	0.662635	or
Atrial fibrillation || id:ebi-a-GCST006414	26S proteasome non-ATPase regulatory subunit 7 || id:prot-a-2419	Weighted median	110	0.072757	0.0729099	0.318327	or
Atrial fibrillation || id:ebi-a-GCST006414	26S proteasome non-ATPase regulatory subunit 7 || id:prot-a-2419	Weighted mode	110	0.0799533	0.0749131	0.288203	or
Atrial fibrillation || id:ebi-a-GCST006414	2hr glucose || id:ieu-a-756	Inverse variance weighted	84	0.0235986	0.0317259	0.456981	or
Atrial fibrillation || id:ebi-a-GCST006414	2hr glucose || id:ieu-a-756	Inverse variance weighted	3	0.0192975	0.0537973	0.719813	steiger
Atrial fibrillation || id:ebi-a-GCST006414	2hr glucose || id:ieu-a-756	MR Egger	84	0.00137404	0.0594035	0.981602	or
Atrial fibrillation || id:ebi-a-GCST006414	2hr glucose || id:ieu-a-756	Simple mode	84	0.0463631	0.104123	0.657283	or
Atrial fibrillation || id:ebi-a-GCST006414	2hr glucose || id:ieu-a-756	Weighted median	84	0.00689887	0.057185	0.903975	or
Atrial fibrillation || id:ebi-a-GCST006414	2hr glucose || id:ieu-a-756	Weighted mode	84	0.0219921	0.0526064	0.67699	or
Atrial fibrillation || id:ebi-a-GCST006414	3-(4-hydroxyphenyl)lactate || id:met-a-462	Inverse variance weighted	84	0.00386635	0.00454954	0.395418	or
Atrial fibrillation || id:ebi-a-GCST006414	3-(4-hydroxyphenyl)lactate || id:met-a-462	MR Egger	84	0.0011639	0.00873804	0.894362	or
Atrial fibrillation || id:ebi-a-GCST006414	3-(4-hydroxyphenyl)lactate || id:met-a-462	Simple mode	84	-0.0202607	0.0201976	0.318715	or
Atrial fibrillation || id:ebi-a-GCST006414	3-(4-hydroxyphenyl)lactate || id:met-a-462	Weighted median	84	0.00253268	0.00816955	0.756549	or
Atrial fibrillation || id:ebi-a-GCST006414	3-(4-hydroxyphenyl)lactate || id:met-a-462	Weighted mode	84	-0.00546482	0.00918061	0.553291	or
Atrial fibrillation || id:ebi-a-GCST006414	3-carboxy-4-methyl-5-propyl-2-furanpropanoate (CMPF) || id:met-a-461	Inverse variance weighted	84	-0.0070167	0.0130024	0.589442	or
Atrial fibrillation || id:ebi-a-GCST006414	3-carboxy-4-methyl-5-propyl-2-furanpropanoate (CMPF) || id:met-a-461	MR Egger	84	0.0173133	0.0249567	0.489811	or
Atrial fibrillation || id:ebi-a-GCST006414	3-carboxy-4-methyl-5-propyl-2-furanpropanoate (CMPF) || id:met-a-461	Simple mode	84	-0.0145954	0.0451481	0.747298	or
Atrial fibrillation || id:ebi-a-GCST006414	3-carboxy-4-methyl-5-propyl-2-furanpropanoate (CMPF) || id:met-a-461	Weighted median	84	0.0144379	0.0222077	0.515607	or
Atrial fibrillation || id:ebi-a-GCST006414	3-carboxy-4-methyl-5-propyl-2-furanpropanoate (CMPF) || id:met-a-461	Weighted mode	84	0.0126818	0.025046	0.613962	or
Atrial fibrillation || id:ebi-a-GCST006414	3-dehydrocarnitine* || id:met-a-500	Inverse variance weighted	84	0.00605367	0.00452548	0.180999	or
Atrial fibrillation || id:ebi-a-GCST006414	3-dehydrocarnitine* || id:met-a-500	MR Egger	84	0.011778	0.00878665	0.183804	or
Atrial fibrillation || id:ebi-a-GCST006414	3-dehydrocarnitine* || id:met-a-500	Simple mode	84	0.00961254	0.0135865	0.481234	or
Atrial fibrillation || id:ebi-a-GCST006414	3-dehydrocarnitine* || id:met-a-500	Weighted median	84	0.00487285	0.00740116	0.510288	or
Atrial fibrillation || id:ebi-a-GCST006414	3-dehydrocarnitine* || id:met-a-500	Weighted mode	84	0.0105246	0.00737534	0.157332	or
Atrial fibrillation || id:ebi-a-GCST006414	3-hydroxy-3-methylglutaryl-coenzyme A reductase || id:prot-a-1354	Inverse variance weighted	110	0.0201957	0.0369351	0.584524	or
Atrial fibrillation || id:ebi-a-GCST006414	3-hydroxy-3-methylglutaryl-coenzyme A reductase || id:prot-a-1354	MR Egger	110	0.0886589	0.0732899	0.229034	or
Atrial fibrillation || id:ebi-a-GCST006414	3-hydroxy-3-methylglutaryl-coenzyme A reductase || id:prot-a-1354	Simple mode	110	-0.0384797	0.117704	0.744356	or
Atrial fibrillation || id:ebi-a-GCST006414	3-hydroxy-3-methylglutaryl-coenzyme A reductase || id:prot-a-1354	Weighted median	110	-0.00665877	0.0661013	0.91976	or
Atrial fibrillation || id:ebi-a-GCST006414	3-hydroxy-3-methylglutaryl-coenzyme A reductase || id:prot-a-1354	Weighted mode	110	0.00257172	0.0660587	0.969017	or
Atrial fibrillation || id:ebi-a-GCST006414	3-hydroxyacyl-CoA dehydrogenase type-2 || id:prot-a-1380	Inverse variance weighted	110	-0.032103	0.0388821	0.409003	or
Atrial fibrillation || id:ebi-a-GCST006414	3-hydroxyacyl-CoA dehydrogenase type-2 || id:prot-a-1380	MR Egger	110	-0.0656347	0.0774156	0.398412	or
Atrial fibrillation || id:ebi-a-GCST006414	3-hydroxyacyl-CoA dehydrogenase type-2 || id:prot-a-1380	Simple mode	110	-0.110959	0.138637	0.425245	or
Atrial fibrillation || id:ebi-a-GCST006414	3-hydroxyacyl-CoA dehydrogenase type-2 || id:prot-a-1380	Weighted median	110	-0.0446194	0.0712567	0.531197	or
Atrial fibrillation || id:ebi-a-GCST006414	3-hydroxyacyl-CoA dehydrogenase type-2 || id:prot-a-1380	Weighted mode	110	-0.0628125	0.0673447	0.353036	or
Atrial fibrillation || id:ebi-a-GCST006414	3-hydroxyanthranilate 3,4-dioxygenase || id:prot-a-1306	Inverse variance weighted	110	0.0317821	0.0391427	0.416817	or
Atrial fibrillation || id:ebi-a-GCST006414	3-hydroxyanthranilate 3,4-dioxygenase || id:prot-a-1306	MR Egger	110	0.0925197	0.0777328	0.236566	or
Atrial fibrillation || id:ebi-a-GCST006414	3-hydroxyanthranilate 3,4-dioxygenase || id:prot-a-1306	Simple mode	110	-0.158805	0.147445	0.283837	or
Atrial fibrillation || id:ebi-a-GCST006414	3-hydroxyanthranilate 3,4-dioxygenase || id:prot-a-1306	Weighted median	110	0.0849319	0.0647505	0.189628	or
Atrial fibrillation || id:ebi-a-GCST006414	3-hydroxyanthranilate 3,4-dioxygenase || id:prot-a-1306	Weighted mode	110	0.0630086	0.0819442	0.443603	or
Atrial fibrillation || id:ebi-a-GCST006414	3-hydroxybutyrate (BHBA) || id:met-a-311	Inverse variance weighted	84	0.0140186	0.0116477	0.228764	or
Atrial fibrillation || id:ebi-a-GCST006414	3-hydroxybutyrate (BHBA) || id:met-a-311	MR Egger	84	-0.00353437	0.0222196	0.874008	or
Atrial fibrillation || id:ebi-a-GCST006414	3-hydroxybutyrate (BHBA) || id:met-a-311	Simple mode	84	0.00563587	0.0353359	0.873667	or
Atrial fibrillation || id:ebi-a-GCST006414	3-hydroxybutyrate (BHBA) || id:met-a-311	Weighted median	84	0.00775451	0.0207621	0.708781	or
Atrial fibrillation || id:ebi-a-GCST006414	3-hydroxybutyrate (BHBA) || id:met-a-311	Weighted mode	84	0.00782145	0.0195225	0.689716	or
Atrial fibrillation || id:ebi-a-GCST006414	3-hydroxybutyrate || id:met-c-846	Inverse variance weighted	110	0.0039411	0.0148891	0.791243	or
Atrial fibrillation || id:ebi-a-GCST006414	3-hydroxybutyrate || id:met-c-846	Inverse variance weighted	7	-0.00468303	0.023097	0.839327	steiger
Atrial fibrillation || id:ebi-a-GCST006414	3-hydroxybutyrate || id:met-c-846	MR Egger	110	0.00876192	0.0288815	0.762188	or
Atrial fibrillation || id:ebi-a-GCST006414	3-hydroxybutyrate || id:met-c-846	Simple mode	110	-0.028523	0.0475942	0.550219	or
Atrial fibrillation || id:ebi-a-GCST006414	3-hydroxybutyrate || id:met-c-846	Weighted median	110	0.00570179	0.0264156	0.829105	or
Atrial fibrillation || id:ebi-a-GCST006414	3-hydroxybutyrate || id:met-c-846	Weighted mode	110	-0.000869516	0.0235583	0.970625	or
Atrial fibrillation || id:ebi-a-GCST006414	3-indoxyl sulfate || id:met-a-448	Inverse variance weighted	84	0.00892618	0.00625859	0.153803	or
Atrial fibrillation || id:ebi-a-GCST006414	3-indoxyl sulfate || id:met-a-448	MR Egger	84	0.00302292	0.0119597	0.801087	or
Atrial fibrillation || id:ebi-a-GCST006414	3-indoxyl sulfate || id:met-a-448	Simple mode	84	-0.0125539	0.0178776	0.48451	or
Atrial fibrillation || id:ebi-a-GCST006414	3-indoxyl sulfate || id:met-a-448	Weighted median	84	0.0146325	0.0101102	0.147813	or
Atrial fibrillation || id:ebi-a-GCST006414	3-indoxyl sulfate || id:met-a-448	Weighted mode	84	0.00989547	0.0101467	0.332275	or
Atrial fibrillation || id:ebi-a-GCST006414	3-mercaptopyruvate sulfurtransferase || id:prot-a-1933	Inverse variance weighted	110	0.000516882	0.0380231	0.989154	or
Atrial fibrillation || id:ebi-a-GCST006414	3-mercaptopyruvate sulfurtransferase || id:prot-a-1933	MR Egger	110	-0.00913556	0.0757916	0.904283	or
Atrial fibrillation || id:ebi-a-GCST006414	3-mercaptopyruvate sulfurtransferase || id:prot-a-1933	Simple mode	110	-0.0851758	0.153018	0.578915	or
Atrial fibrillation || id:ebi-a-GCST006414	3-mercaptopyruvate sulfurtransferase || id:prot-a-1933	Weighted median	110	0.0781763	0.0674012	0.246104	or
Atrial fibrillation || id:ebi-a-GCST006414	3-mercaptopyruvate sulfurtransferase || id:prot-a-1933	Weighted mode	110	0.0454533	0.0751614	0.546607	or
Atrial fibrillation || id:ebi-a-GCST006414	3-methoxytyrosine || id:met-a-365	Inverse variance weighted	84	-0.000183909	0.00476363	0.969204	or
Atrial fibrillation || id:ebi-a-GCST006414	3-methoxytyrosine || id:met-a-365	MR Egger	84	0.00917258	0.00912068	0.317523	or
Atrial fibrillation || id:ebi-a-GCST006414	3-methoxytyrosine || id:met-a-365	Simple mode	84	0.00170557	0.0154317	0.912261	or
Atrial fibrillation || id:ebi-a-GCST006414	3-methoxytyrosine || id:met-a-365	Weighted median	84	0.00845031	0.00720173	0.240647	or
Atrial fibrillation || id:ebi-a-GCST006414	3-methoxytyrosine || id:met-a-365	Weighted mode	84	0.00711614	0.00763862	0.354245	or
Atrial fibrillation || id:ebi-a-GCST006414	3-methyl-2-oxobutyrate || id:met-a-421	Inverse variance weighted	84	-3.30172e-05	0.00343855	0.992339	or
Atrial fibrillation || id:ebi-a-GCST006414	3-methyl-2-oxobutyrate || id:met-a-421	MR Egger	84	0.00516964	0.00643976	0.424429	or
Atrial fibrillation || id:ebi-a-GCST006414	3-methyl-2-oxobutyrate || id:met-a-421	Simple mode	84	0.00272321	0.0110583	0.80609	or
Atrial fibrillation || id:ebi-a-GCST006414	3-methyl-2-oxobutyrate || id:met-a-421	Weighted median	84	0.00304797	0.00532295	0.566909	or
Atrial fibrillation || id:ebi-a-GCST006414	3-methyl-2-oxobutyrate || id:met-a-421	Weighted mode	84	0.00598354	0.00596683	0.318872	or
Atrial fibrillation || id:ebi-a-GCST006414	3-methyl-2-oxovalerate || id:met-a-383	Inverse variance weighted	84	-0.00490063	0.00323589	0.129909	or
Atrial fibrillation || id:ebi-a-GCST006414	3-methyl-2-oxovalerate || id:met-a-383	MR Egger	84	0.00413487	0.00621225	0.507536	or
Atrial fibrillation || id:ebi-a-GCST006414	3-methyl-2-oxovalerate || id:met-a-383	Simple mode	84	-0.0157032	0.0122451	0.203268	or
Atrial fibrillation || id:ebi-a-GCST006414	3-methyl-2-oxovalerate || id:met-a-383	Weighted median	84	-0.00261083	0.00532037	0.623623	or
Atrial fibrillation || id:ebi-a-GCST006414	3-methyl-2-oxovalerate || id:met-a-383	Weighted mode	84	0.00734616	0.00770198	0.342953	or
Atrial fibrillation || id:ebi-a-GCST006414	3-methylhistidine || id:met-a-384	Inverse variance weighted	84	0.00973781	0.0139983	0.486653	or
Atrial fibrillation || id:ebi-a-GCST006414	3-methylhistidine || id:met-a-384	MR Egger	84	0.0043869	0.0265983	0.869404	or
Atrial fibrillation || id:ebi-a-GCST006414	3-methylhistidine || id:met-a-384	Simple mode	84	0.0160768	0.0456943	0.725854	or
Atrial fibrillation || id:ebi-a-GCST006414	3-methylhistidine || id:met-a-384	Weighted median	84	0.00493577	0.024797	0.842226	or
Atrial fibrillation || id:ebi-a-GCST006414	3-methylhistidine || id:met-a-384	Weighted mode	84	-0.00338777	0.0249859	0.892476	or
Atrial fibrillation || id:ebi-a-GCST006414	3-phenylpropionate (hydrocinnamate) || id:met-a-385	Inverse variance weighted	84	-0.00157143	0.00743082	0.832517	or
Atrial fibrillation || id:ebi-a-GCST006414	3-phenylpropionate (hydrocinnamate) || id:met-a-385	MR Egger	84	0.0114255	0.0142033	0.423479	or
Atrial fibrillation || id:ebi-a-GCST006414	3-phenylpropionate (hydrocinnamate) || id:met-a-385	Simple mode	84	-0.0203591	0.0234294	0.387379	or
Atrial fibrillation || id:ebi-a-GCST006414	3-phenylpropionate (hydrocinnamate) || id:met-a-385	Weighted median	84	0.000187952	0.012563	0.988063	or
Atrial fibrillation || id:ebi-a-GCST006414	3-phenylpropionate (hydrocinnamate) || id:met-a-385	Weighted mode	84	-0.00230513	0.0116826	0.844065	or
Atrial fibrillation || id:ebi-a-GCST006414	39S ribosomal protein L14, mitochondrial || id:prot-a-1940	Inverse variance weighted	110	0.0527437	0.036932	0.153255	or
Atrial fibrillation || id:ebi-a-GCST006414	39S ribosomal protein L14, mitochondrial || id:prot-a-1940	MR Egger	110	0.00923188	0.0732898	0.899995	or
Atrial fibrillation || id:ebi-a-GCST006414	39S ribosomal protein L14, mitochondrial || id:prot-a-1940	Simple mode	110	-0.0259846	0.127519	0.838913	or
Atrial fibrillation || id:ebi-a-GCST006414	39S ribosomal protein L14, mitochondrial || id:prot-a-1940	Weighted median	110	0.0363257	0.0660171	0.58215	or
Atrial fibrillation || id:ebi-a-GCST006414	39S ribosomal protein L14, mitochondrial || id:prot-a-1940	Weighted mode	110	0.0253998	0.0691327	0.714029	or
Atrial fibrillation || id:ebi-a-GCST006414	39S ribosomal protein L32, mitochondrial || id:prot-a-1941	Inverse variance weighted	110	-0.0176447	0.0369369	0.632866	or
Atrial fibrillation || id:ebi-a-GCST006414	39S ribosomal protein L32, mitochondrial || id:prot-a-1941	MR Egger	110	-0.00879987	0.0732934	0.904656	or
Atrial fibrillation || id:ebi-a-GCST006414	39S ribosomal protein L32, mitochondrial || id:prot-a-1941	Simple mode	110	0.0296821	0.12045	0.805815	or
Atrial fibrillation || id:ebi-a-GCST006414	39S ribosomal protein L32, mitochondrial || id:prot-a-1941	Weighted median	110	0.0611995	0.0613031	0.318129	or
Atrial fibrillation || id:ebi-a-GCST006414	39S ribosomal protein L32, mitochondrial || id:prot-a-1941	Weighted mode	110	0.0296821	0.0677604	0.66222	or
Atrial fibrillation || id:ebi-a-GCST006414	39S ribosomal protein L33, mitochondrial || id:prot-a-1942	Inverse variance weighted	110	-0.0293697	0.0395318	0.457518	or
Atrial fibrillation || id:ebi-a-GCST006414	39S ribosomal protein L33, mitochondrial || id:prot-a-1942	MR Egger	110	-0.0673967	0.0786956	0.39366	or
Atrial fibrillation || id:ebi-a-GCST006414	39S ribosomal protein L33, mitochondrial || id:prot-a-1942	Simple mode	110	-0.0751574	0.117674	0.524365	or
Atrial fibrillation || id:ebi-a-GCST006414	39S ribosomal protein L33, mitochondrial || id:prot-a-1942	Weighted median	110	-0.0629683	0.0652935	0.334852	or
Atrial fibrillation || id:ebi-a-GCST006414	39S ribosomal protein L33, mitochondrial || id:prot-a-1942	Weighted mode	110	-0.0593521	0.0612485	0.334671	or
Atrial fibrillation || id:ebi-a-GCST006414	39S ribosomal protein L34, mitochondrial || id:prot-a-1943	Inverse variance weighted	110	-0.0274128	0.0375015	0.464792	or
Atrial fibrillation || id:ebi-a-GCST006414	39S ribosomal protein L34, mitochondrial || id:prot-a-1943	MR Egger	110	-0.0465588	0.0747259	0.534558	or
Atrial fibrillation || id:ebi-a-GCST006414	39S ribosomal protein L34, mitochondrial || id:prot-a-1943	Simple mode	110	-0.0728295	0.112244	0.5178	or
Atrial fibrillation || id:ebi-a-GCST006414	39S ribosomal protein L34, mitochondrial || id:prot-a-1943	Weighted median	110	0.0133027	0.0613249	0.828269	or
Atrial fibrillation || id:ebi-a-GCST006414	39S ribosomal protein L34, mitochondrial || id:prot-a-1943	Weighted mode	110	-0.0152465	0.0626097	0.808062	or
Atrial fibrillation || id:ebi-a-GCST006414	39S ribosomal protein L52, mitochondrial || id:prot-a-1944	Inverse variance weighted	110	-0.0112729	0.0373586	0.762844	or
Atrial fibrillation || id:ebi-a-GCST006414	39S ribosomal protein L52, mitochondrial || id:prot-a-1944	MR Egger	110	0.00215121	0.0744601	0.977005	or
Atrial fibrillation || id:ebi-a-GCST006414	39S ribosomal protein L52, mitochondrial || id:prot-a-1944	Simple mode	110	0.0655052	0.129678	0.614483	or
Atrial fibrillation || id:ebi-a-GCST006414	39S ribosomal protein L52, mitochondrial || id:prot-a-1944	Weighted median	110	0.0492557	0.0672514	0.463917	or
Atrial fibrillation || id:ebi-a-GCST006414	39S ribosomal protein L52, mitochondrial || id:prot-a-1944	Weighted mode	110	0.0467569	0.0707551	0.510118	or
Atrial fibrillation || id:ebi-a-GCST006414	3mm asymmetry angle (left) || id:ukb-b-7288	Inverse variance weighted	111	0.0104889	0.00825002	0.203592	or
Atrial fibrillation || id:ebi-a-GCST006414	3mm asymmetry angle (left) || id:ukb-b-7288	Inverse variance weighted	44	0.00398866	0.00811356	0.622999	steiger
Atrial fibrillation || id:ebi-a-GCST006414	3mm asymmetry angle (left) || id:ukb-b-7288	MR Egger	111	-0.000996511	0.0164283	0.951742	or
Atrial fibrillation || id:ebi-a-GCST006414	3mm asymmetry angle (left) || id:ukb-b-7288	Simple mode	111	0.0176739	0.0263079	0.503115	or
Atrial fibrillation || id:ebi-a-GCST006414	3mm asymmetry angle (left) || id:ukb-b-7288	Weighted median	111	0.0105395	0.0115706	0.362357	or
Atrial fibrillation || id:ebi-a-GCST006414	3mm asymmetry angle (left) || id:ukb-b-7288	Weighted mode	111	0.0157557	0.0141253	0.267098	or
Atrial fibrillation || id:ebi-a-GCST006414	3mm asymmetry angle (right) || id:ukb-b-1732	Inverse variance weighted	111	-0.0127356	0.00797034	0.110071	or
Atrial fibrillation || id:ebi-a-GCST006414	3mm asymmetry angle (right) || id:ukb-b-1732	Inverse variance weighted	43	-0.0149169	0.00861247	0.0832718	steiger
Atrial fibrillation || id:ebi-a-GCST006414	3mm asymmetry angle (right) || id:ukb-b-1732	MR Egger	111	-0.0235982	0.0158699	0.139906	or
Atrial fibrillation || id:ebi-a-GCST006414	3mm asymmetry angle (right) || id:ukb-b-1732	Simple mode	111	0.0327396	0.0316342	0.302965	or
Atrial fibrillation || id:ebi-a-GCST006414	3mm asymmetry angle (right) || id:ukb-b-1732	Weighted median	111	0.0108184	0.012283	0.378447	or
Atrial fibrillation || id:ebi-a-GCST006414	3mm asymmetry angle (right) || id:ukb-b-1732	Weighted mode	111	0.0163595	0.0146244	0.265729	or
Atrial fibrillation || id:ebi-a-GCST006414	3mm asymmetry index (left) || id:ukb-b-17859	Inverse variance weighted	111	-0.00392062	0.00753276	0.602731	or
Atrial fibrillation || id:ebi-a-GCST006414	3mm asymmetry index (left) || id:ukb-b-17859	Inverse variance weighted	43	-0.00318101	0.00828518	0.701023	steiger
Atrial fibrillation || id:ebi-a-GCST006414	3mm asymmetry index (left) || id:ukb-b-17859	MR Egger	111	0.000293414	0.0150381	0.984469	or
Atrial fibrillation || id:ebi-a-GCST006414	3mm asymmetry index (left) || id:ukb-b-17859	Simple mode	111	-0.00219432	0.0300251	0.941873	or
Atrial fibrillation || id:ebi-a-GCST006414	3mm asymmetry index (left) || id:ukb-b-17859	Weighted median	111	0.0108867	0.0113669	0.338186	or
Atrial fibrillation || id:ebi-a-GCST006414	3mm asymmetry index (left) || id:ukb-b-17859	Weighted mode	111	0.0134168	0.0136146	0.326557	or
Atrial fibrillation || id:ebi-a-GCST006414	3mm asymmetry index (right) || id:ukb-b-7217	Inverse variance weighted	111	0.00144822	0.00750003	0.846884	or
Atrial fibrillation || id:ebi-a-GCST006414	3mm asymmetry index (right) || id:ukb-b-7217	Inverse variance weighted	45	0.00116094	0.00797242	0.884222	steiger
Atrial fibrillation || id:ebi-a-GCST006414	3mm asymmetry index (right) || id:ukb-b-7217	MR Egger	111	0.00311668	0.0149751	0.83552	or
Atrial fibrillation || id:ebi-a-GCST006414	3mm asymmetry index (right) || id:ukb-b-7217	Simple mode	111	-0.00981393	0.0228434	0.668314	or
Atrial fibrillation || id:ebi-a-GCST006414	3mm asymmetry index (right) || id:ukb-b-7217	Weighted median	111	0.016976	0.0118729	0.15277	or
Atrial fibrillation || id:ebi-a-GCST006414	3mm asymmetry index (right) || id:ukb-b-7217	Weighted mode	111	0.0158353	0.0131472	0.230997	or
Atrial fibrillation || id:ebi-a-GCST006414	3mm cylindrical power (left) || id:ukb-b-11182	Inverse variance weighted	111	-0.00616767	0.00845218	0.465565	or
Atrial fibrillation || id:ebi-a-GCST006414	3mm cylindrical power (left) || id:ukb-b-11182	Inverse variance weighted	43	-0.00933277	0.00846296	0.270123	steiger
Atrial fibrillation || id:ebi-a-GCST006414	3mm cylindrical power (left) || id:ukb-b-11182	MR Egger	111	-0.00104069	0.0168703	0.950925	or
Atrial fibrillation || id:ebi-a-GCST006414	3mm cylindrical power (left) || id:ukb-b-11182	Simple mode	111	-0.0199023	0.0266988	0.457598	or
Atrial fibrillation || id:ebi-a-GCST006414	3mm cylindrical power (left) || id:ukb-b-11182	Weighted median	111	-0.00438968	0.0129316	0.734269	or
Atrial fibrillation || id:ebi-a-GCST006414	3mm cylindrical power (left) || id:ukb-b-11182	Weighted mode	111	-0.0108584	0.012219	0.376132	or
Atrial fibrillation || id:ebi-a-GCST006414	3mm cylindrical power (right) || id:ukb-b-9099	Inverse variance weighted	111	-0.00912173	0.00814041	0.26248	or
Atrial fibrillation || id:ebi-a-GCST006414	3mm cylindrical power (right) || id:ukb-b-9099	Inverse variance weighted	41	-0.00952806	0.00839288	0.256268	steiger
Atrial fibrillation || id:ebi-a-GCST006414	3mm cylindrical power (right) || id:ukb-b-9099	MR Egger	111	-2.5092e-05	0.0162236	0.998769	or
Atrial fibrillation || id:ebi-a-GCST006414	3mm cylindrical power (right) || id:ukb-b-9099	Simple mode	111	-0.0316611	0.0283995	0.267346	or
Atrial fibrillation || id:ebi-a-GCST006414	3mm cylindrical power (right) || id:ukb-b-9099	Weighted median	111	-0.00675873	0.0128026	0.597555	or
Atrial fibrillation || id:ebi-a-GCST006414	3mm cylindrical power (right) || id:ukb-b-9099	Weighted mode	111	-0.00873208	0.0136884	0.524852	or
Atrial fibrillation || id:ebi-a-GCST006414	3mm cylindrical power angle (left) || id:ukb-b-18509	Inverse variance weighted	111	0.015373	0.00765488	0.044616	or
Atrial fibrillation || id:ebi-a-GCST006414	3mm cylindrical power angle (left) || id:ukb-b-18509	Inverse variance weighted	39	0.00984673	0.00828814	0.234814	steiger
Atrial fibrillation || id:ebi-a-GCST006414	3mm cylindrical power angle (left) || id:ukb-b-18509	MR Egger	111	0.00857371	0.0152689	0.575599	or
Atrial fibrillation || id:ebi-a-GCST006414	3mm cylindrical power angle (left) || id:ukb-b-18509	Simple mode	111	0.0149599	0.0249417	0.549876	or
Atrial fibrillation || id:ebi-a-GCST006414	3mm cylindrical power angle (left) || id:ukb-b-18509	Weighted median	111	0.0193158	0.0134298	0.150357	or
Atrial fibrillation || id:ebi-a-GCST006414	3mm cylindrical power angle (left) || id:ukb-b-18509	Weighted mode	111	0.0212844	0.0140209	0.131871	or
Atrial fibrillation || id:ebi-a-GCST006414	3mm cylindrical power angle (right) || id:ukb-b-14695	Inverse variance weighted	111	0.000533327	0.00686049	0.938036	or
Atrial fibrillation || id:ebi-a-GCST006414	3mm cylindrical power angle (right) || id:ukb-b-14695	Inverse variance weighted	50	0.00301241	0.0078506	0.701188	steiger
Atrial fibrillation || id:ebi-a-GCST006414	3mm cylindrical power angle (right) || id:ukb-b-14695	MR Egger	111	0.00496967	0.0136368	0.716242	or
Atrial fibrillation || id:ebi-a-GCST006414	3mm cylindrical power angle (right) || id:ukb-b-14695	Simple mode	111	-0.00206439	0.0223346	0.926524	or
Atrial fibrillation || id:ebi-a-GCST006414	3mm cylindrical power angle (right) || id:ukb-b-14695	Weighted median	111	-0.001177	0.012606	0.925611	or
Atrial fibrillation || id:ebi-a-GCST006414	3mm cylindrical power angle (right) || id:ukb-b-14695	Weighted mode	111	0.00227663	0.0125843	0.856771	or
Atrial fibrillation || id:ebi-a-GCST006414	3mm index of best keratometry results (left) || id:ukb-b-15924	Inverse variance weighted	111	0.00534283	0.00402699	0.184591	or
Atrial fibrillation || id:ebi-a-GCST006414	3mm index of best keratometry results (left) || id:ukb-b-15924	Inverse variance weighted	54	0.00511827	0.00454812	0.260437	steiger
Atrial fibrillation || id:ebi-a-GCST006414	3mm index of best keratometry results (left) || id:ukb-b-15924	MR Egger	111	0.0127467	0.00800561	0.11423	or
Atrial fibrillation || id:ebi-a-GCST006414	3mm index of best keratometry results (left) || id:ukb-b-15924	Simple mode	111	-0.00571005	0.0168845	0.73587	or
Atrial fibrillation || id:ebi-a-GCST006414	3mm index of best keratometry results (left) || id:ukb-b-15924	Weighted median	111	0.010513	0.0064603	0.103667	or
Atrial fibrillation || id:ebi-a-GCST006414	3mm index of best keratometry results (left) || id:ukb-b-15924	Weighted mode	111	0.0156393	0.00836548	0.064212	or
Atrial fibrillation || id:ebi-a-GCST006414	3mm index of best keratometry results (right) || id:ukb-b-7596	Inverse variance weighted	111	0.00572716	0.00467811	0.220859	or
Atrial fibrillation || id:ebi-a-GCST006414	3mm index of best keratometry results (right) || id:ukb-b-7596	Inverse variance weighted	50	0.00399986	0.00502716	0.426235	steiger
Atrial fibrillation || id:ebi-a-GCST006414	3mm index of best keratometry results (right) || id:ukb-b-7596	MR Egger	111	0.00457493	0.00934059	0.625267	or
Atrial fibrillation || id:ebi-a-GCST006414	3mm index of best keratometry results (right) || id:ukb-b-7596	Simple mode	111	-0.0031435	0.0142268	0.825536	or
Atrial fibrillation || id:ebi-a-GCST006414	3mm index of best keratometry results (right) || id:ukb-b-7596	Weighted median	111	0.00197464	0.00792748	0.803293	or
Atrial fibrillation || id:ebi-a-GCST006414	3mm index of best keratometry results (right) || id:ukb-b-7596	Weighted mode	111	0.000522393	0.00797556	0.947895	or
Atrial fibrillation || id:ebi-a-GCST006414	3mm regularity index (left) || id:ukb-b-4482	Inverse variance weighted	111	0.00679848	0.00766947	0.375384	or
Atrial fibrillation || id:ebi-a-GCST006414	3mm regularity index (left) || id:ukb-b-4482	Inverse variance weighted	41	0.00956215	0.00813056	0.239565	steiger
Atrial fibrillation || id:ebi-a-GCST006414	3mm regularity index (left) || id:ukb-b-4482	MR Egger	111	0.0208887	0.0152379	0.173242	or
Atrial fibrillation || id:ebi-a-GCST006414	3mm regularity index (left) || id:ukb-b-4482	Simple mode	111	0.0139627	0.0263116	0.59672	or
Atrial fibrillation || id:ebi-a-GCST006414	3mm regularity index (left) || id:ukb-b-4482	Weighted median	111	0.00600334	0.0110467	0.58682	or
Atrial fibrillation || id:ebi-a-GCST006414	3mm regularity index (left) || id:ukb-b-4482	Weighted mode	111	0.00519047	0.0138622	0.708804	or
Atrial fibrillation || id:ebi-a-GCST006414	3mm regularity index (right) || id:ukb-b-6251	Inverse variance weighted	111	0.00454516	0.00757158	0.548311	or
Atrial fibrillation || id:ebi-a-GCST006414	3mm regularity index (right) || id:ukb-b-6251	Inverse variance weighted	44	-0.00132168	0.00796715	0.868243	steiger
Atrial fibrillation || id:ebi-a-GCST006414	3mm regularity index (right) || id:ukb-b-6251	MR Egger	111	-0.00586358	0.0150749	0.698062	or
Atrial fibrillation || id:ebi-a-GCST006414	3mm regularity index (right) || id:ukb-b-6251	Simple mode	111	0.0250447	0.0222292	0.26234	or
Atrial fibrillation || id:ebi-a-GCST006414	3mm regularity index (right) || id:ukb-b-6251	Weighted median	111	0.00731441	0.0129463	0.572087	or
Atrial fibrillation || id:ebi-a-GCST006414	3mm regularity index (right) || id:ukb-b-6251	Weighted mode	111	0.0121038	0.0130092	0.354196	or
Atrial fibrillation || id:ebi-a-GCST006414	3mm strong meridian (left) || id:ukb-b-14664	Inverse variance weighted	111	-0.0127908	0.0108851	0.239964	or
Atrial fibrillation || id:ebi-a-GCST006414	3mm strong meridian (left) || id:ukb-b-14664	Inverse variance weighted	43	0.000489091	0.0075767	0.948531	steiger
Atrial fibrillation || id:ebi-a-GCST006414	3mm strong meridian (left) || id:ukb-b-14664	MR Egger	111	-0.00122764	0.0217033	0.954995	or
Atrial fibrillation || id:ebi-a-GCST006414	3mm strong meridian (left) || id:ukb-b-14664	Simple mode	111	-0.0116959	0.0222585	0.600324	or
Atrial fibrillation || id:ebi-a-GCST006414	3mm strong meridian (left) || id:ukb-b-14664	Weighted median	111	-0.00918213	0.0119007	0.440375	or
Atrial fibrillation || id:ebi-a-GCST006414	3mm strong meridian (left) || id:ukb-b-14664	Weighted mode	111	-0.00800152	0.0102649	0.437358	or
Atrial fibrillation || id:ebi-a-GCST006414	3mm strong meridian (right) || id:ukb-b-6852	Inverse variance weighted	111	-0.0120976	0.0107902	0.262217	or
Atrial fibrillation || id:ebi-a-GCST006414	3mm strong meridian (right) || id:ukb-b-6852	Inverse variance weighted	45	-0.00317752	0.00760542	0.676095	steiger
Atrial fibrillation || id:ebi-a-GCST006414	3mm strong meridian (right) || id:ukb-b-6852	MR Egger	111	-0.00157194	0.021517	0.941896	or
Atrial fibrillation || id:ebi-a-GCST006414	3mm strong meridian (right) || id:ukb-b-6852	Simple mode	111	-0.0186473	0.0221474	0.401636	or
Atrial fibrillation || id:ebi-a-GCST006414	3mm strong meridian (right) || id:ukb-b-6852	Weighted median	111	-0.00051219	0.0119572	0.965833	or
Atrial fibrillation || id:ebi-a-GCST006414	3mm strong meridian (right) || id:ukb-b-6852	Weighted mode	111	-0.00378327	0.0114704	0.742155	or
Atrial fibrillation || id:ebi-a-GCST006414	3mm strong meridian angle (left) || id:ukb-b-3549	Inverse variance weighted	111	0.00567982	0.00744711	0.44565	or
Atrial fibrillation || id:ebi-a-GCST006414	3mm strong meridian angle (left) || id:ukb-b-3549	Inverse variance weighted	42	0.0141065	0.00791394	0.0746697	steiger
Atrial fibrillation || id:ebi-a-GCST006414	3mm strong meridian angle (left) || id:ukb-b-3549	MR Egger	111	0.0178722	0.0148111	0.230167	or
Atrial fibrillation || id:ebi-a-GCST006414	3mm strong meridian angle (left) || id:ukb-b-3549	Simple mode	111	0.00743696	0.0230141	0.747196	or
Atrial fibrillation || id:ebi-a-GCST006414	3mm strong meridian angle (left) || id:ukb-b-3549	Weighted median	111	0.0118487	0.0125005	0.343203	or
Atrial fibrillation || id:ebi-a-GCST006414	3mm strong meridian angle (left) || id:ukb-b-3549	Weighted mode	111	0.0117041	0.0138535	0.400031	or
Atrial fibrillation || id:ebi-a-GCST006414	3mm strong meridian angle (right) || id:ukb-b-4514	Inverse variance weighted	111	0.000172789	0.00702858	0.980387	or
Atrial fibrillation || id:ebi-a-GCST006414	3mm strong meridian angle (right) || id:ukb-b-4514	Inverse variance weighted	45	-0.00599555	0.00785756	0.445446	steiger
Atrial fibrillation || id:ebi-a-GCST006414	3mm strong meridian angle (right) || id:ukb-b-4514	MR Egger	111	-0.0262191	0.0137265	0.0587469	or
Atrial fibrillation || id:ebi-a-GCST006414	3mm strong meridian angle (right) || id:ukb-b-4514	Simple mode	111	0.00992445	0.0236737	0.675874	or
Atrial fibrillation || id:ebi-a-GCST006414	3mm strong meridian angle (right) || id:ukb-b-4514	Weighted median	111	-0.00917382	0.0109159	0.400679	or
Atrial fibrillation || id:ebi-a-GCST006414	3mm strong meridian angle (right) || id:ukb-b-4514	Weighted mode	111	-0.0179486	0.0117617	0.129874	or
Atrial fibrillation || id:ebi-a-GCST006414	3mm weak meridian (left) || id:ukb-b-11113	Inverse variance weighted	111	-0.0129846	0.0111523	0.244303	or
Atrial fibrillation || id:ebi-a-GCST006414	3mm weak meridian (left) || id:ukb-b-11113	Inverse variance weighted	42	-0.000908819	0.0082674	0.912466	steiger
Atrial fibrillation || id:ebi-a-GCST006414	3mm weak meridian (left) || id:ukb-b-11113	MR Egger	111	0.00163214	0.0222162	0.94157	or
Atrial fibrillation || id:ebi-a-GCST006414	3mm weak meridian (left) || id:ukb-b-11113	Simple mode	111	0.00283438	0.0223948	0.899516	or
Atrial fibrillation || id:ebi-a-GCST006414	3mm weak meridian (left) || id:ukb-b-11113	Weighted median	111	-0.0096208	0.0117669	0.413579	or
Atrial fibrillation || id:ebi-a-GCST006414	3mm weak meridian (left) || id:ukb-b-11113	Weighted mode	111	-0.00824556	0.0115365	0.476286	or
Atrial fibrillation || id:ebi-a-GCST006414	3mm weak meridian (right) || id:ukb-b-13506	Inverse variance weighted	111	-0.0137839	0.0112153	0.219062	or
Atrial fibrillation || id:ebi-a-GCST006414	3mm weak meridian (right) || id:ukb-b-13506	Inverse variance weighted	38	0.00202001	0.00865177	0.815389	steiger
Atrial fibrillation || id:ebi-a-GCST006414	3mm weak meridian (right) || id:ukb-b-13506	MR Egger	111	0.0021892	0.0223295	0.92208	or
Atrial fibrillation || id:ebi-a-GCST006414	3mm weak meridian (right) || id:ukb-b-13506	Simple mode	111	-0.00813927	0.0253437	0.748702	or
Atrial fibrillation || id:ebi-a-GCST006414	3mm weak meridian (right) || id:ukb-b-13506	Weighted median	111	-0.00408831	0.0120488	0.734374	or
Atrial fibrillation || id:ebi-a-GCST006414	3mm weak meridian (right) || id:ukb-b-13506	Weighted mode	111	-0.00813927	0.0119981	0.498956	or
Atrial fibrillation || id:ebi-a-GCST006414	3mm weak meridian angle (left) || id:ukb-b-3188	Inverse variance weighted	111	0.0152462	0.00765736	0.0464754	or
Atrial fibrillation || id:ebi-a-GCST006414	3mm weak meridian angle (left) || id:ukb-b-3188	Inverse variance weighted	39	0.00940588	0.00828793	0.256422	steiger
Atrial fibrillation || id:ebi-a-GCST006414	3mm weak meridian angle (left) || id:ukb-b-3188	MR Egger	111	0.00775855	0.0152699	0.612413	or
Atrial fibrillation || id:ebi-a-GCST006414	3mm weak meridian angle (left) || id:ukb-b-3188	Simple mode	111	0.0151183	0.0254068	0.553033	or
Atrial fibrillation || id:ebi-a-GCST006414	3mm weak meridian angle (left) || id:ukb-b-3188	Weighted median	111	0.0188574	0.0125341	0.132455	or
Atrial fibrillation || id:ebi-a-GCST006414	3mm weak meridian angle (left) || id:ukb-b-3188	Weighted mode	111	0.0213714	0.0146151	0.146515	or
Atrial fibrillation || id:ebi-a-GCST006414	3mm weak meridian angle (right) || id:ukb-b-3386	Inverse variance weighted	111	0.000441206	0.00685953	0.948715	or
Atrial fibrillation || id:ebi-a-GCST006414	3mm weak meridian angle (right) || id:ukb-b-3386	Inverse variance weighted	50	0.00304694	0.0078495	0.69789	steiger
Atrial fibrillation || id:ebi-a-GCST006414	3mm weak meridian angle (right) || id:ukb-b-3386	MR Egger	111	0.00529014	0.0136349	0.698785	or
Atrial fibrillation || id:ebi-a-GCST006414	3mm weak meridian angle (right) || id:ukb-b-3386	Simple mode	111	-0.00287979	0.0251493	0.909044	or
Atrial fibrillation || id:ebi-a-GCST006414	3mm weak meridian angle (right) || id:ukb-b-3386	Weighted median	111	-0.000605924	0.0121762	0.960311	or
Atrial fibrillation || id:ebi-a-GCST006414	3mm weak meridian angle (right) || id:ukb-b-3386	Weighted mode	111	0.00298594	0.0124286	0.810586	or
Atrial fibrillation || id:ebi-a-GCST006414	4-acetamidobutanoate || id:met-a-339	Inverse variance weighted	84	0.00309445	0.00336479	0.357753	or
Atrial fibrillation || id:ebi-a-GCST006414	4-acetamidobutanoate || id:met-a-339	MR Egger	84	0.00243597	0.00670453	0.717292	or
Atrial fibrillation || id:ebi-a-GCST006414	4-acetamidobutanoate || id:met-a-339	Simple mode	84	-0.0143552	0.012797	0.265196	or
Atrial fibrillation || id:ebi-a-GCST006414	4-acetamidobutanoate || id:met-a-339	Weighted median	84	-0.00332251	0.00498884	0.505418	or
Atrial fibrillation || id:ebi-a-GCST006414	4-acetamidobutanoate || id:met-a-339	Weighted mode	84	-0.00505784	0.00608299	0.408093	or
Atrial fibrillation || id:ebi-a-GCST006414	4-androsten-3beta,17beta-diol disulfate 1* || id:met-a-747	Inverse variance weighted	84	0.00637237	0.0117817	0.588598	or
Atrial fibrillation || id:ebi-a-GCST006414	4-androsten-3beta,17beta-diol disulfate 1* || id:met-a-747	MR Egger	84	0.000110312	0.0226025	0.996118	or
Atrial fibrillation || id:ebi-a-GCST006414	4-androsten-3beta,17beta-diol disulfate 1* || id:met-a-747	Simple mode	84	0.0149594	0.0404096	0.712181	or
Atrial fibrillation || id:ebi-a-GCST006414	4-androsten-3beta,17beta-diol disulfate 1* || id:met-a-747	Weighted median	84	0.00768739	0.0200033	0.700752	or
Atrial fibrillation || id:ebi-a-GCST006414	4-androsten-3beta,17beta-diol disulfate 1* || id:met-a-747	Weighted mode	84	0.00908781	0.0225523	0.68801	or
Atrial fibrillation || id:ebi-a-GCST006414	4-androsten-3beta,17beta-diol disulfate 2* || id:met-a-748	Inverse variance weighted	84	0.00349316	0.00725728	0.630281	or
Atrial fibrillation || id:ebi-a-GCST006414	4-androsten-3beta,17beta-diol disulfate 2* || id:met-a-748	MR Egger	84	-0.0172831	0.0138475	0.215545	or
Atrial fibrillation || id:ebi-a-GCST006414	4-androsten-3beta,17beta-diol disulfate 2* || id:met-a-748	Simple mode	84	-0.0109062	0.0234956	0.643734	or
Atrial fibrillation || id:ebi-a-GCST006414	4-androsten-3beta,17beta-diol disulfate 2* || id:met-a-748	Weighted median	84	-0.00168503	0.0134689	0.90044	or
Atrial fibrillation || id:ebi-a-GCST006414	4-androsten-3beta,17beta-diol disulfate 2* || id:met-a-748	Weighted mode	84	-0.00698119	0.0132879	0.60072	or
Atrial fibrillation || id:ebi-a-GCST006414	4-hydroxy-2-oxoglutarate aldolase, mitochondrial || id:prot-a-1368	Inverse variance weighted	110	0.0201198	0.036931	0.585895	or
Atrial fibrillation || id:ebi-a-GCST006414	4-hydroxy-2-oxoglutarate aldolase, mitochondrial || id:prot-a-1368	MR Egger	110	0.00135098	0.0732808	0.985325	or
Atrial fibrillation || id:ebi-a-GCST006414	4-hydroxy-2-oxoglutarate aldolase, mitochondrial || id:prot-a-1368	Simple mode	110	0.0464259	0.126429	0.714174	or
Atrial fibrillation || id:ebi-a-GCST006414	4-hydroxy-2-oxoglutarate aldolase, mitochondrial || id:prot-a-1368	Weighted median	110	-0.0498127	0.064512	0.440028	or
Atrial fibrillation || id:ebi-a-GCST006414	4-hydroxy-2-oxoglutarate aldolase, mitochondrial || id:prot-a-1368	Weighted mode	110	0.00839346	0.0726302	0.90821	or
Atrial fibrillation || id:ebi-a-GCST006414	4-hydroxyhippurate || id:met-a-703	Inverse variance weighted	84	0.0160918	0.0129463	0.21388	or
Atrial fibrillation || id:ebi-a-GCST006414	4-hydroxyhippurate || id:met-a-703	MR Egger	84	-0.013211	0.024734	0.594701	or
Atrial fibrillation || id:ebi-a-GCST006414	4-hydroxyhippurate || id:met-a-703	Simple mode	84	0.0386289	0.04706	0.414087	or
Atrial fibrillation || id:ebi-a-GCST006414	4-hydroxyhippurate || id:met-a-703	Weighted median	84	0.00082696	0.0231456	0.971499	or
Atrial fibrillation || id:ebi-a-GCST006414	4-hydroxyhippurate || id:met-a-703	Weighted mode	84	0.0159003	0.0239027	0.507761	or
Atrial fibrillation || id:ebi-a-GCST006414	4-methyl-2-oxopentanoate || id:met-a-429	Inverse variance weighted	84	-0.00218075	0.00361973	0.546867	or
Atrial fibrillation || id:ebi-a-GCST006414	4-methyl-2-oxopentanoate || id:met-a-429	MR Egger	84	0.00635413	0.00670428	0.34603	or
Atrial fibrillation || id:ebi-a-GCST006414	4-methyl-2-oxopentanoate || id:met-a-429	Simple mode	84	0.0056206	0.0138163	0.685195	or
Atrial fibrillation || id:ebi-a-GCST006414	4-methyl-2-oxopentanoate || id:met-a-429	Weighted median	84	0.00536569	0.00553501	0.332341	or
Atrial fibrillation || id:ebi-a-GCST006414	4-methyl-2-oxopentanoate || id:met-a-429	Weighted mode	84	0.00809587	0.00683757	0.239782	or
Atrial fibrillation || id:ebi-a-GCST006414	40S ribosomal protein S3 || id:prot-a-2593	Inverse variance weighted	110	0.00778395	0.0369296	0.83306	or
Atrial fibrillation || id:ebi-a-GCST006414	40S ribosomal protein S3 || id:prot-a-2593	MR Egger	110	0.000941765	0.0732758	0.989769	or
Atrial fibrillation || id:ebi-a-GCST006414	40S ribosomal protein S3 || id:prot-a-2593	Simple mode	110	-0.0538842	0.124716	0.666556	or
Atrial fibrillation || id:ebi-a-GCST006414	40S ribosomal protein S3 || id:prot-a-2593	Weighted median	110	0.000817593	0.0610346	0.989312	or
Atrial fibrillation || id:ebi-a-GCST006414	40S ribosomal protein S3 || id:prot-a-2593	Weighted mode	110	-0.0427092	0.0669845	0.525072	or
Atrial fibrillation || id:ebi-a-GCST006414	40S ribosomal protein S3a || id:prot-a-2594	Inverse variance weighted	110	-0.0204599	0.0369324	0.57959	or
Atrial fibrillation || id:ebi-a-GCST006414	40S ribosomal protein S3a || id:prot-a-2594	MR Egger	110	-0.0880335	0.0732843	0.232278	or
Atrial fibrillation || id:ebi-a-GCST006414	40S ribosomal protein S3a || id:prot-a-2594	Simple mode	110	-0.140022	0.122586	0.255858	or
Atrial fibrillation || id:ebi-a-GCST006414	40S ribosomal protein S3a || id:prot-a-2594	Weighted median	110	-0.0212937	0.0692774	0.758563	or
Atrial fibrillation || id:ebi-a-GCST006414	40S ribosomal protein S3a || id:prot-a-2594	Weighted mode	110	-0.0486294	0.0669838	0.469402	or
Atrial fibrillation || id:ebi-a-GCST006414	40S ribosomal protein S4, X isoform || id:prot-a-2595	Inverse variance weighted	110	-0.0162622	0.0414305	0.694675	or
Atrial fibrillation || id:ebi-a-GCST006414	40S ribosomal protein S4, X isoform || id:prot-a-2595	MR Egger	110	-0.0682874	0.0823798	0.40897	or
Atrial fibrillation || id:ebi-a-GCST006414	40S ribosomal protein S4, X isoform || id:prot-a-2595	Simple mode	110	-0.109642	0.135515	0.420233	or
Atrial fibrillation || id:ebi-a-GCST006414	40S ribosomal protein S4, X isoform || id:prot-a-2595	Weighted median	110	-0.0301245	0.0704648	0.669007	or
Atrial fibrillation || id:ebi-a-GCST006414	40S ribosomal protein S4, X isoform || id:prot-a-2595	Weighted mode	110	-0.0254539	0.067864	0.708336	or
Atrial fibrillation || id:ebi-a-GCST006414	40S ribosomal protein S7 || id:prot-a-2597	Inverse variance weighted	110	-0.0300006	0.0402697	0.456277	or
Atrial fibrillation || id:ebi-a-GCST006414	40S ribosomal protein S7 || id:prot-a-2597	MR Egger	110	-0.0740866	0.0801229	0.357203	or
Atrial fibrillation || id:ebi-a-GCST006414	40S ribosomal protein S7 || id:prot-a-2597	Simple mode	110	0.156201	0.14555	0.285564	or
Atrial fibrillation || id:ebi-a-GCST006414	40S ribosomal protein S7 || id:prot-a-2597	Weighted median	110	0.0335851	0.0670438	0.616411	or
Atrial fibrillation || id:ebi-a-GCST006414	40S ribosomal protein S7 || id:prot-a-2597	Weighted mode	110	0.0348127	0.0745473	0.64144	or
Atrial fibrillation || id:ebi-a-GCST006414	40S ribosomal protein SA || id:prot-a-2598	Inverse variance weighted	110	0.00712251	0.0381537	0.851912	or
Atrial fibrillation || id:ebi-a-GCST006414	40S ribosomal protein SA || id:prot-a-2598	MR Egger	110	0.00105102	0.0760591	0.989	or
Atrial fibrillation || id:ebi-a-GCST006414	40S ribosomal protein SA || id:prot-a-2598	Simple mode	110	0.0255899	0.116258	0.826196	or
Atrial fibrillation || id:ebi-a-GCST006414	40S ribosomal protein SA || id:prot-a-2598	Weighted median	110	0.0361307	0.0660998	0.584648	or
Atrial fibrillation || id:ebi-a-GCST006414	40S ribosomal protein SA || id:prot-a-2598	Weighted mode	110	0.0177403	0.0727561	0.807819	or
Atrial fibrillation || id:ebi-a-GCST006414	5'(3')-deoxyribonucleotidase, cytosolic type || id:prot-a-2112	Inverse variance weighted	110	-0.00257631	0.0373045	0.944941	or
Atrial fibrillation || id:ebi-a-GCST006414	5'(3')-deoxyribonucleotidase, cytosolic type || id:prot-a-2112	MR Egger	110	0.00391032	0.0743544	0.958156	or
Atrial fibrillation || id:ebi-a-GCST006414	5'(3')-deoxyribonucleotidase, cytosolic type || id:prot-a-2112	Simple mode	110	0.04693	0.138933	0.736173	or
Atrial fibrillation || id:ebi-a-GCST006414	5'(3')-deoxyribonucleotidase, cytosolic type || id:prot-a-2112	Weighted median	110	-0.02944	0.0626207	0.638261	or
Atrial fibrillation || id:ebi-a-GCST006414	5'(3')-deoxyribonucleotidase, cytosolic type || id:prot-a-2112	Weighted mode	110	-0.012291	0.0680227	0.856947	or
Atrial fibrillation || id:ebi-a-GCST006414	5'-Nucleotidase || id:prot-a-2113	Inverse variance weighted	110	-0.0166222	0.0374147	0.656848	or
Atrial fibrillation || id:ebi-a-GCST006414	5'-Nucleotidase || id:prot-a-2113	MR Egger	110	0.0572265	0.0741249	0.441784	or
Atrial fibrillation || id:ebi-a-GCST006414	5'-Nucleotidase || id:prot-a-2113	Simple mode	110	0.0652208	0.12129	0.591863	or
Atrial fibrillation || id:ebi-a-GCST006414	5'-Nucleotidase || id:prot-a-2113	Weighted median	110	0.039175	0.064777	0.545334	or
Atrial fibrillation || id:ebi-a-GCST006414	5'-Nucleotidase || id:prot-a-2113	Weighted mode	110	0.042358	0.0654512	0.518883	or
Atrial fibrillation || id:ebi-a-GCST006414	5-dodecenoate (12:1n7) || id:met-a-623	Inverse variance weighted	84	0.0083115	0.00665877	0.211957	or
Atrial fibrillation || id:ebi-a-GCST006414	5-dodecenoate (12:1n7) || id:met-a-623	MR Egger	84	0.00559394	0.0127731	0.662577	or
Atrial fibrillation || id:ebi-a-GCST006414	5-dodecenoate (12:1n7) || id:met-a-623	Simple mode	84	0.00475475	0.0225736	0.833689	or
Atrial fibrillation || id:ebi-a-GCST006414	5-dodecenoate (12:1n7) || id:met-a-623	Weighted median	84	0.0114459	0.0121983	0.348082	or
Atrial fibrillation || id:ebi-a-GCST006414	5-dodecenoate (12:1n7) || id:met-a-623	Weighted mode	84	0.00927533	0.0117255	0.431177	or
Atrial fibrillation || id:ebi-a-GCST006414	5-formyltetrahydrofolate cyclo-ligase || id:prot-a-1962	Inverse variance weighted	110	-0.0192013	0.0404497	0.635004	or
Atrial fibrillation || id:ebi-a-GCST006414	5-formyltetrahydrofolate cyclo-ligase || id:prot-a-1962	MR Egger	110	-0.0562591	0.0805234	0.486261	or
Atrial fibrillation || id:ebi-a-GCST006414	5-formyltetrahydrofolate cyclo-ligase || id:prot-a-1962	Simple mode	110	0.0297297	0.12672	0.814951	or
Atrial fibrillation || id:ebi-a-GCST006414	5-formyltetrahydrofolate cyclo-ligase || id:prot-a-1962	Weighted median	110	-0.0235064	0.0724404	0.745565	or
Atrial fibrillation || id:ebi-a-GCST006414	5-formyltetrahydrofolate cyclo-ligase || id:prot-a-1962	Weighted mode	110	-0.0243766	0.0712974	0.733084	or
Atrial fibrillation || id:ebi-a-GCST006414	5-oxoproline || id:met-a-337	Inverse variance weighted	84	0.004053	0.00268958	0.13183	or
Atrial fibrillation || id:ebi-a-GCST006414	5-oxoproline || id:met-a-337	MR Egger	84	0.00282145	0.00523187	0.591154	or
Atrial fibrillation || id:ebi-a-GCST006414	5-oxoproline || id:met-a-337	Simple mode	84	-0.00121545	0.00960187	0.899575	or
Atrial fibrillation || id:ebi-a-GCST006414	5-oxoproline || id:met-a-337	Weighted median	84	0.00200302	0.00477999	0.675185	or
Atrial fibrillation || id:ebi-a-GCST006414	5-oxoproline || id:met-a-337	Weighted mode	84	0.00263285	0.0048494	0.588638	or
Atrial fibrillation || id:ebi-a-GCST006414	5alpha-androstan-3beta,17beta-diol disulfate || id:met-a-746	Inverse variance weighted	84	-0.00406272	0.0116787	0.727934	or
Atrial fibrillation || id:ebi-a-GCST006414	5alpha-androstan-3beta,17beta-diol disulfate || id:met-a-746	MR Egger	84	-0.0100895	0.0223847	0.653372	or
Atrial fibrillation || id:ebi-a-GCST006414	5alpha-androstan-3beta,17beta-diol disulfate || id:met-a-746	Simple mode	84	0.0608761	0.0434684	0.165101	or
Atrial fibrillation || id:ebi-a-GCST006414	5alpha-androstan-3beta,17beta-diol disulfate || id:met-a-746	Weighted median	84	0.00100959	0.0213022	0.962199	or
Atrial fibrillation || id:ebi-a-GCST006414	5alpha-androstan-3beta,17beta-diol disulfate || id:met-a-746	Weighted mode	84	0.0128611	0.0213099	0.547804	or
Atrial fibrillation || id:ebi-a-GCST006414	6-pyruvoyl tetrahydrobiopterin synthase || id:prot-a-2450	Inverse variance weighted	110	0.0271366	0.0369318	0.462476	or
Atrial fibrillation || id:ebi-a-GCST006414	6-pyruvoyl tetrahydrobiopterin synthase || id:prot-a-2450	MR Egger	110	0.0370171	0.0732837	0.614504	or
Atrial fibrillation || id:ebi-a-GCST006414	6-pyruvoyl tetrahydrobiopterin synthase || id:prot-a-2450	Simple mode	110	0.0597171	0.131539	0.65074	or
Atrial fibrillation || id:ebi-a-GCST006414	6-pyruvoyl tetrahydrobiopterin synthase || id:prot-a-2450	Weighted median	110	0.0868157	0.0565229	0.124553	or
Atrial fibrillation || id:ebi-a-GCST006414	6-pyruvoyl tetrahydrobiopterin synthase || id:prot-a-2450	Weighted mode	110	0.119644	0.0715234	0.097236	or
Atrial fibrillation || id:ebi-a-GCST006414	60S acidic ribosomal protein P2 || id:prot-a-2587	Inverse variance weighted	110	-0.0411537	0.0369318	0.265143	or
Atrial fibrillation || id:ebi-a-GCST006414	60S acidic ribosomal protein P2 || id:prot-a-2587	MR Egger	110	-0.0785539	0.0732898	0.286188	or
Atrial fibrillation || id:ebi-a-GCST006414	60S acidic ribosomal protein P2 || id:prot-a-2587	Simple mode	110	-0.0599339	0.127495	0.63923	or
Atrial fibrillation || id:ebi-a-GCST006414	60S acidic ribosomal protein P2 || id:prot-a-2587	Weighted median	110	-0.0386118	0.0638976	0.545661	or
Atrial fibrillation || id:ebi-a-GCST006414	60S acidic ribosomal protein P2 || id:prot-a-2587	Weighted mode	110	-0.0599339	0.0727368	0.411749	or
Atrial fibrillation || id:ebi-a-GCST006414	60S ribosomal protein L30 || id:prot-a-2586	Inverse variance weighted	110	-0.0117659	0.0404346	0.771062	or
Atrial fibrillation || id:ebi-a-GCST006414	60S ribosomal protein L30 || id:prot-a-2586	MR Egger	110	-0.0593761	0.0804283	0.461964	or
Atrial fibrillation || id:ebi-a-GCST006414	60S ribosomal protein L30 || id:prot-a-2586	Simple mode	110	0.126259	0.140923	0.372257	or
Atrial fibrillation || id:ebi-a-GCST006414	60S ribosomal protein L30 || id:prot-a-2586	Weighted median	110	-0.0363726	0.0680277	0.592876	or
Atrial fibrillation || id:ebi-a-GCST006414	60S ribosomal protein L30 || id:prot-a-2586	Weighted mode	110	-0.0325432	0.0697677	0.641824	or
Atrial fibrillation || id:ebi-a-GCST006414	6mm asymmetry angle (left) || id:ukb-b-14067	Inverse variance weighted	111	0.0139629	0.0102817	0.174452	or
Atrial fibrillation || id:ebi-a-GCST006414	6mm asymmetry angle (left) || id:ukb-b-14067	Inverse variance weighted	23	0.0060341	0.0123826	0.626042	steiger
Atrial fibrillation || id:ebi-a-GCST006414	6mm asymmetry angle (left) || id:ukb-b-14067	MR Egger	111	-0.00144329	0.0204383	0.943832	or
Atrial fibrillation || id:ebi-a-GCST006414	6mm asymmetry angle (left) || id:ukb-b-14067	Simple mode	111	0.0117165	0.0323625	0.718018	or
Atrial fibrillation || id:ebi-a-GCST006414	6mm asymmetry angle (left) || id:ukb-b-14067	Weighted median	111	0.0184128	0.0165231	0.265121	or
Atrial fibrillation || id:ebi-a-GCST006414	6mm asymmetry angle (left) || id:ukb-b-14067	Weighted mode	111	0.0117165	0.0171216	0.495218	or
Atrial fibrillation || id:ebi-a-GCST006414	6mm asymmetry angle (right) || id:ukb-b-4874	Inverse variance weighted	111	0.00139767	0.00962978	0.8846	or
Atrial fibrillation || id:ebi-a-GCST006414	6mm asymmetry angle (right) || id:ukb-b-4874	Inverse variance weighted	21	-0.00381909	0.0124607	0.759231	steiger
Atrial fibrillation || id:ebi-a-GCST006414	6mm asymmetry angle (right) || id:ukb-b-4874	MR Egger	111	0.010656	0.0192021	0.580072	or
Atrial fibrillation || id:ebi-a-GCST006414	6mm asymmetry angle (right) || id:ukb-b-4874	Simple mode	111	0.0191958	0.0318035	0.547369	or
Atrial fibrillation || id:ebi-a-GCST006414	6mm asymmetry angle (right) || id:ukb-b-4874	Weighted median	111	0.0189851	0.0162093	0.241498	or
Atrial fibrillation || id:ebi-a-GCST006414	6mm asymmetry angle (right) || id:ukb-b-4874	Weighted mode	111	0.0146889	0.0178138	0.411393	or
Atrial fibrillation || id:ebi-a-GCST006414	6mm asymmetry index (left) || id:ukb-b-10629	Inverse variance weighted	111	-0.00489997	0.0109229	0.653724	or
Atrial fibrillation || id:ebi-a-GCST006414	6mm asymmetry index (left) || id:ukb-b-10629	Inverse variance weighted	20	-0.0080248	0.0126759	0.526686	steiger
Atrial fibrillation || id:ebi-a-GCST006414	6mm asymmetry index (left) || id:ukb-b-10629	MR Egger	111	-0.0416153	0.0214058	0.0544592	or
Atrial fibrillation || id:ebi-a-GCST006414	6mm asymmetry index (left) || id:ukb-b-10629	Simple mode	111	-0.0112081	0.0324441	0.73041	or
Atrial fibrillation || id:ebi-a-GCST006414	6mm asymmetry index (left) || id:ukb-b-10629	Weighted median	111	-0.000791223	0.0168409	0.962527	or
Atrial fibrillation || id:ebi-a-GCST006414	6mm asymmetry index (left) || id:ukb-b-10629	Weighted mode	111	-0.00906866	0.0181336	0.618001	or
Atrial fibrillation || id:ebi-a-GCST006414	6mm asymmetry index (right) || id:ukb-b-20486	Inverse variance weighted	111	-0.0151006	0.0116746	0.195853	or
Atrial fibrillation || id:ebi-a-GCST006414	6mm asymmetry index (right) || id:ukb-b-20486	Inverse variance weighted	20	-0.0163728	0.0125335	0.191444	steiger
Atrial fibrillation || id:ebi-a-GCST006414	6mm asymmetry index (right) || id:ukb-b-20486	MR Egger	111	-0.0489297	0.0230096	0.0357188	or
Atrial fibrillation || id:ebi-a-GCST006414	6mm asymmetry index (right) || id:ukb-b-20486	Simple mode	111	0.0118726	0.0348196	0.733772	or
Atrial fibrillation || id:ebi-a-GCST006414	6mm asymmetry index (right) || id:ukb-b-20486	Weighted median	111	-0.0289713	0.0162063	0.0738308	or
Atrial fibrillation || id:ebi-a-GCST006414	6mm asymmetry index (right) || id:ukb-b-20486	Weighted mode	111	-0.0244872	0.0166872	0.145115	or
Atrial fibrillation || id:ebi-a-GCST006414	6mm cylindrical power (left) || id:ukb-b-11207	Inverse variance weighted	111	-0.00696967	0.00804897	0.38654	or
Atrial fibrillation || id:ebi-a-GCST006414	6mm cylindrical power (left) || id:ukb-b-11207	Inverse variance weighted	36	-0.00259684	0.00897332	0.772278	steiger
Atrial fibrillation || id:ebi-a-GCST006414	6mm cylindrical power (left) || id:ukb-b-11207	MR Egger	111	-0.0031722	0.0160731	0.843912	or
Atrial fibrillation || id:ebi-a-GCST006414	6mm cylindrical power (left) || id:ukb-b-11207	Simple mode	111	0.00480848	0.0275318	0.861674	or
Atrial fibrillation || id:ebi-a-GCST006414	6mm cylindrical power (left) || id:ukb-b-11207	Weighted median	111	-0.0122567	0.0117654	0.297527	or
Atrial fibrillation || id:ebi-a-GCST006414	6mm cylindrical power (left) || id:ukb-b-11207	Weighted mode	111	-0.00851205	0.0161091	0.598286	or
Atrial fibrillation || id:ebi-a-GCST006414	6mm cylindrical power (right) || id:ukb-b-16677	Inverse variance weighted	111	-0.0134725	0.00745809	0.0708514	or
Atrial fibrillation || id:ebi-a-GCST006414	6mm cylindrical power (right) || id:ukb-b-16677	Inverse variance weighted	38	-0.00741936	0.00878926	0.398592	steiger
Atrial fibrillation || id:ebi-a-GCST006414	6mm cylindrical power (right) || id:ukb-b-16677	MR Egger	111	0.00607653	0.0147347	0.68086	or
Atrial fibrillation || id:ebi-a-GCST006414	6mm cylindrical power (right) || id:ukb-b-16677	Simple mode	111	-0.0310836	0.0299575	0.301738	or
Atrial fibrillation || id:ebi-a-GCST006414	6mm cylindrical power (right) || id:ukb-b-16677	Weighted median	111	-0.0163851	0.0135153	0.225384	or
Atrial fibrillation || id:ebi-a-GCST006414	6mm cylindrical power (right) || id:ukb-b-16677	Weighted mode	111	-0.0127337	0.0146569	0.386858	or
Atrial fibrillation || id:ebi-a-GCST006414	6mm cylindrical power angle (left) || id:ukb-b-4526	Inverse variance weighted	111	0.00254519	0.00838152	0.761381	or
Atrial fibrillation || id:ebi-a-GCST006414	6mm cylindrical power angle (left) || id:ukb-b-4526	Inverse variance weighted	38	-0.00244251	0.00883225	0.78213	steiger
Atrial fibrillation || id:ebi-a-GCST006414	6mm cylindrical power angle (left) || id:ukb-b-4526	MR Egger	111	-0.0142194	0.0166394	0.39467	or
Atrial fibrillation || id:ebi-a-GCST006414	6mm cylindrical power angle (left) || id:ukb-b-4526	Simple mode	111	-0.0418512	0.0266339	0.118973	or
Atrial fibrillation || id:ebi-a-GCST006414	6mm cylindrical power angle (left) || id:ukb-b-4526	Weighted median	111	0.000814215	0.0137441	0.95276	or
Atrial fibrillation || id:ebi-a-GCST006414	6mm cylindrical power angle (left) || id:ukb-b-4526	Weighted mode	111	-0.00423664	0.0144382	0.769744	or
Atrial fibrillation || id:ebi-a-GCST006414	6mm cylindrical power angle (right) || id:ukb-b-17772	Inverse variance weighted	111	0.00079683	0.00767728	0.917335	or
Atrial fibrillation || id:ebi-a-GCST006414	6mm cylindrical power angle (right) || id:ukb-b-17772	Inverse variance weighted	40	0.00846933	0.00868759	0.329621	steiger
Atrial fibrillation || id:ebi-a-GCST006414	6mm cylindrical power angle (right) || id:ukb-b-17772	MR Egger	111	0.0035079	0.015328	0.819409	or
Atrial fibrillation || id:ebi-a-GCST006414	6mm cylindrical power angle (right) || id:ukb-b-17772	Simple mode	111	0.0117338	0.0251069	0.641172	or
Atrial fibrillation || id:ebi-a-GCST006414	6mm cylindrical power angle (right) || id:ukb-b-17772	Weighted median	111	-0.00210171	0.0113309	0.852849	or
Atrial fibrillation || id:ebi-a-GCST006414	6mm cylindrical power angle (right) || id:ukb-b-17772	Weighted mode	111	-0.0116224	0.0147699	0.433035	or
Atrial fibrillation || id:ebi-a-GCST006414	6mm index of best keratometry results (left) || id:ukb-b-16112	Inverse variance weighted	111	-0.00628403	0.00497838	0.206854	or
Atrial fibrillation || id:ebi-a-GCST006414	6mm index of best keratometry results (left) || id:ukb-b-16112	Inverse variance weighted	44	-0.00977992	0.00571627	0.0871013	steiger
Atrial fibrillation || id:ebi-a-GCST006414	6mm index of best keratometry results (left) || id:ukb-b-16112	MR Egger	111	-0.0108032	0.00993217	0.279129	or
Atrial fibrillation || id:ebi-a-GCST006414	6mm index of best keratometry results (left) || id:ukb-b-16112	Simple mode	111	0.0118426	0.015473	0.445688	or
Atrial fibrillation || id:ebi-a-GCST006414	6mm index of best keratometry results (left) || id:ukb-b-16112	Weighted median	111	-0.0112749	0.00770908	0.143591	or
Atrial fibrillation || id:ebi-a-GCST006414	6mm index of best keratometry results (left) || id:ukb-b-16112	Weighted mode	111	-0.0201155	0.00921807	0.0312233	or
Atrial fibrillation || id:ebi-a-GCST006414	6mm index of best keratometry results (right) || id:ukb-b-11866	Inverse variance weighted	111	0.00512045	0.00583347	0.380068	or
Atrial fibrillation || id:ebi-a-GCST006414	6mm index of best keratometry results (right) || id:ukb-b-11866	Inverse variance weighted	43	0.0128347	0.00608476	0.0349167	steiger
Atrial fibrillation || id:ebi-a-GCST006414	6mm index of best keratometry results (right) || id:ukb-b-11866	MR Egger	111	0.026451	0.0114068	0.0222667	or
Atrial fibrillation || id:ebi-a-GCST006414	6mm index of best keratometry results (right) || id:ukb-b-11866	Simple mode	111	0.0284451	0.0190769	0.138805	or
Atrial fibrillation || id:ebi-a-GCST006414	6mm index of best keratometry results (right) || id:ukb-b-11866	Weighted median	111	0.0147767	0.010317	0.152067	or
Atrial fibrillation || id:ebi-a-GCST006414	6mm index of best keratometry results (right) || id:ukb-b-11866	Weighted mode	111	0.0215119	0.0104119	0.0411691	or
Atrial fibrillation || id:ebi-a-GCST006414	6mm regularity index (left) || id:ukb-b-5309	Inverse variance weighted	111	0.00653996	0.0103121	0.525947	or
Atrial fibrillation || id:ebi-a-GCST006414	6mm regularity index (left) || id:ukb-b-5309	Inverse variance weighted	21	0.00616573	0.0125371	0.622863	steiger
Atrial fibrillation || id:ebi-a-GCST006414	6mm regularity index (left) || id:ukb-b-5309	MR Egger	111	0.0234656	0.0204857	0.254526	or
Atrial fibrillation || id:ebi-a-GCST006414	6mm regularity index (left) || id:ukb-b-5309	Simple mode	111	-0.0243891	0.0365668	0.506185	or
Atrial fibrillation || id:ebi-a-GCST006414	6mm regularity index (left) || id:ukb-b-5309	Weighted median	111	0.0126004	0.0162125	0.437038	or
Atrial fibrillation || id:ebi-a-GCST006414	6mm regularity index (left) || id:ukb-b-5309	Weighted mode	111	0.00745671	0.0187183	0.691133	or
Atrial fibrillation || id:ebi-a-GCST006414	6mm regularity index (right) || id:ukb-b-1733	Inverse variance weighted	111	0.00457161	0.00916033	0.617733	or
Atrial fibrillation || id:ebi-a-GCST006414	6mm regularity index (right) || id:ukb-b-1733	Inverse variance weighted	17	0.00612109	0.0128999	0.635138	steiger
Atrial fibrillation || id:ebi-a-GCST006414	6mm regularity index (right) || id:ukb-b-1733	MR Egger	111	0.0273563	0.0182097	0.135913	or
Atrial fibrillation || id:ebi-a-GCST006414	6mm regularity index (right) || id:ukb-b-1733	Simple mode	111	0.00827971	0.0312044	0.791246	or
Atrial fibrillation || id:ebi-a-GCST006414	6mm regularity index (right) || id:ukb-b-1733	Weighted median	111	0.0166654	0.016095	0.300465	or
Atrial fibrillation || id:ebi-a-GCST006414	6mm regularity index (right) || id:ukb-b-1733	Weighted mode	111	0.0119276	0.0175595	0.498396	or
[truncated: 54,939 more rows]

## Sheet: Table S6
Table S6. F-stats for exposures in univariable and multivariable MR analysis to stroke and stroke subtypes.
[truncated: 26 more rows]

[truncated: 2 more sheets: Table S7, Table S8]
